# Supplementary material for: Biomass allocation and plant morphology explain the difference in shrub species abundance in a temperate forest
Source: Ecol Evol. 2023 Dec 3;13(12):e10774. doi: 10.1002/ece3.10774 (PMC10694385; doi:10.1002/ece3.10774)
Supplement: Supplementary file 1 — Appendix S1 [file ECE3-13-e10774-s001.zip]

Archive with 7 entries (7 files):
- A1_Functional Traits abundance_species_POISSON_by light_2016.R
- A1_Functional Traits Multivariate_Model 7.1_2016_vegan.R
- A1_Functional Traits PCA Output_ANOVA_2017_with contrasts.R
- A1_Functional Traits PERMANOVA adonis betadisper.R
- A1_Functional traits_abundance_5 species.xls
- A1_Functional traits_all traits_PCA output_mod7.0_2016.xls
- A1_Functional traits_all traits_total.xls
