# Supplementary material for: Biomass allocation and plant morphology explain the difference in shrub species abundance in a temperate forest
Source: Ecol Evol. 2023 Dec 3;13(12):e10774. doi: 10.1002/ece3.10774 (PMC10694385; doi:10.1002/ece3.10774)
Supplement: Supplementary file 1 — Appendix S1 [file ECE3-13-e10774-s001.zip › A1_Functional Traits abundance_species_POISSON_by light_2016.R]

library(AICcmodavg)   # predict

library(lme4) #load lme4 package for mixed models

Func_traits <- read.table("C:/Documents and Settings/Rudi Markgraf/Desktop/DOCTORAT/DOC DATA/A1_Functional traits_abundance_5 species.txt", header = TRUE)
head(Func_traits)

hist(Func_traits$Che) 

Func_traits$id_paysage_class <- as.factor(Func_traits$id_paysage)

Func_traits$Abunint <- round(Func_traits$Che, digits = 0)


lin_mod_mix5 <- glmer(Abunint ~ cl_taille + (1 | id_paysage_class/cl_taille),
                      data = Func_traits, family = poisson)
summary(lin_mod_mix5)


#Predicted values
Abunpred <- expand.grid(cl_taille = factor(c("f", "g")))

str(Abunpred)  #take a look at the data set

#compute predicted values and SE's for Abunpred based on the model  FIRST METHOD
preds.out <- predictSE(mod = lin_mod_mix5, newdata = Abunpred, se.fit = TRUE, type = "response")

preds.out$low95 <- preds.out$fit - 1.96*preds.out$se.fit
preds.out$upp95 <- preds.out$fit + 1.96*preds.out$se.fit

#add fitted values to data set
Abunpred$fit <- preds.out$fit

#Compute predicted values and SE's for data.new based on the model   SECOND METHOD
preds.out.link <- predictSE(mod = lin_mod_mix5, newdata = Abunpred, se.fit = TRUE, type = "link")

#To compute a 95% confidence interval, one can use the usual formula, pred � 1.96*SE
preds.out.link$low95 <- preds.out.link$fit - 1.96*preds.out.link$se.fit
preds.out.link$upp95 <- preds.out.link$fit + 1.96*preds.out.link$se.fit

#You can then add the back-transformed limits to the pred.out object:
preds.out$back.low95 <- exp(preds.out.link$low95)
preds.out$back.upp95 <- exp(preds.out.link$upp95)

#add CI's back-transformed on the original variable scale to the data set
Abunpred$low95 <- preds.out$back.low95
Abunpred$upp95 <- preds.out$back.upp95

#look and behold the results are in one single data frame
Abunpred
