# Supplementary material for: Biomass allocation and plant morphology explain the difference in shrub species abundance in a temperate forest
Source: Ecol Evol. 2023 Dec 3;13(12):e10774. doi: 10.1002/ece3.10774 (PMC10694385; doi:10.1002/ece3.10774)
Supplement: Supplementary file 1 — Appendix S1 [file ECE3-13-e10774-s001.zip › A1_Functional Traits Multivariate_Model 7.1_2016_vegan.R]

## PCA


library(ade4)
library(vegan)
library(gclus)
library(ape)
library(BiodiversityR)

Func_traits <- read.table("C:/Documents and Settings/Rudi Markgraf/Desktop/DOCTORAT/DOC DATA/A1_Functional traits_all traits_total_vegan2.txt", header = TRUE)
#summary(Func_traits)
#head(Func_traits)
dim(Func_traits)

model <- rda(Func_traits, scale=TRUE)

model


####################
# eigenvalues
(ev <- model$CA$eig) 

# Kaiser-Guttman criterion
ev[ev > mean(ev)]

# Broken stick model
n <- length(ev)   
bsm <- data.frame(j=seq(1:n), p=0)
bsm$p[1] <- 1/n
for (i in 2:n) {
  bsm$p[i] = bsm$p[i-1] + (1/(n+1-i))
}
bsm$p <- 100*bsm$p/n
bsm

# Plot eigenvalues and % variance for each axis
par(mfrow=c(2,1))
barplot(ev, main= "Eigenvalues", col="bisque", las=2)
abline(h=mean(ev), col="red") #average eigenvalue
legend("topright", "Average eigenvalue", lwd=1, col=2,bty="n")

barplot(t(cbind(100*ev/sum(ev), bsm$p[n:1])), beside=TRUE,
        main="% variance", col=c("bisque", 2), las=2)
legend("topright", c("% eigenvalue", "Broken stick model"), 
       pch=15, col=c("bisque",2), bty="n")

####################

summary(model, scaling=1)


# To have loadings and scores 

#scores1 <- scores(model,choices=c(1),display=c("sites"))

# To copy paste scores in an Excel file

#write.table(scores1, "clipboard", sep="\t", row.names=F)


#####################

summary(model) #default scaling 2


# Test which variables are significant on each axis


par(mfrow=c(1,1))
pl<-ordiplot(model, choices=c(1,2), scaling=1)
ordiequilibriumcircle(model,pl)
text(pl, "spec")


#png(file = "C:/Documents and Settings/Rudi Markgraf/Desktop/A1_PCA_Total_All Traits_mod7.1_2016.png", height = 3400, width = 3400, res = 600)

plot(model,choices=c(1,2),display=c("sp"),scaling=1,type="n", xlim=c(-4,4),ylim=c(-4,4), 
     ylab="Principal Component 2 (17.33%)", xlab="Principal Component 1 (21.23%)")
text(model,choices=c(1,2),display=c("sp"),col="black",pos=c(4,4,2,2,4,3,3,3,3,2,1,3,1,1,2,2),scaling=1)
scores<-scores(model, choices=c(1,2),display=c("sp"),scaling=1) 
arrows(0,0,scores[,1],scores[,2],col="black",length=0.1,lty=1)
ordiequilibriumcircle(model,pl)

#dev.off( )


#########ERROR
# to draw elipse representing 80% of the variation in each class of X1
groupz <- sort(unique(X1cat)) 
for(i in seq(groupz)) { 
  ordiellipse(Func_traits.pca, choices=c(1,2),scaling=2,X1cat, kind="se", conf=0.80, label=T,font=2, cex=1.5, col=i, show.groups=groupz[i]) 
} 
