# Supplementary material for: Biomass allocation and plant morphology explain the difference in shrub species abundance in a temperate forest
Source: Ecol Evol. 2023 Dec 3;13(12):e10774. doi: 10.1002/ece3.10774 (PMC10694385; doi:10.1002/ece3.10774)
Supplement: Supplementary file 1 — Appendix S1 [file ECE3-13-e10774-s001.zip › A1_Functional Traits PCA Output_ANOVA_2017_with contrasts.R]

library(ggplot2)
library(nlme) #load package for mixed models

Func_traits <- read.table("F:/DOCTORAT/DOC DATA/A1_Functional traits_all traits_PCA output_mod7.0_2016.txt", header = TRUE)
head(Func_traits)

Func_traits$id_paysage_class <- as.factor(Func_traits$Landscape)
hist(Func_traits$PC1) 

table(Func_traits$Site)


#ANOVA mixed model
mod_ft <- lme(PC1 ~ Species + Forest_gap + Size_class + Species:Forest_gap + Species:Size_class + Forest_gap:Size_class +
              Species:Forest_gap:Size_class, (random = ~ 1 | id_paysage_class), data = Func_traits)
summary(mod_ft)

plot(mod_ft) #heteroscedasticity
qqnorm(residuals(mod_ft, level=1)) #normalcy
qqline(residuals(mod_ft, level=1))

#check global effect
anova(mod_ft)


Func_traits$Abundance<-as.factor(ifelse(Func_traits$Species%in%c("HZ","MM"),"Ab","nonAb"))

mod_ft1<-lme(PC1 ~ Abundance * Forest_gap * Size_class, (random = ~ 1 | id_paysage_class), data = Func_traits)
summary(mod_ft1)

#check global effect
anova(mod_ft1)


### En bonus, des graphiques pour les pr�dictions
newdat<-with(Func_traits,expand.grid(Abundance=unique(Abundance),Forest_gap=unique(Forest_gap),Size_class=unique(Size_class)))
p<-predict(mod_ft1,newdat,level=0)
x<-cbind(newdat,p=p)
ggplot(x,aes(x=Abundance,y=p))+geom_bar(stat="identity")+facet_wrap(~Size_class+Forest_gap)
