# Supplementary material for: Biomass allocation and plant morphology explain the difference in shrub species abundance in a temperate forest
Source: Ecol Evol. 2023 Dec 3;13(12):e10774. doi: 10.1002/ece3.10774 (PMC10694385; doi:10.1002/ece3.10774)
Supplement: Supplementary file 1 — Appendix S1 [file ECE3-13-e10774-s001.zip › A1_Functional Traits PERMANOVA adonis betadisper.R]

library(doBy)
library(vegan)
library(ggplot2)

dfini <- read.table("C:/Users/Poste 5/Desktop/A1_Functional traits_all traits_total.txt",header=TRUE)
names(dfini)
df <- dfini[,c(1,4:6,28,35:49)]

dftraits <- df[,5:20]
dftraits_sc <- scale(dftraits)
distraits <- dist(dftraits_sc)
bdisp_traits1 <- betadisper(d=distraits,group=df$Species)
anova(bdisp_traits1)
plot(bdisp_traits1)
bdisp_traits2 <- betadisper(d=distraits,group=df$Size_class)
anova(bdisp_traits2)
plot(bdisp_traits2)
bdisp_traits3 <- betadisper(d=distraits,group=df$Forest_gap)
anova(bdisp_traits3)
plot(bdisp_traits3)

# pour créer un factuer abund
df$abund <- "low"
df$abund[which(df$Species=="HZ"|df$Species=="MM")] <- "high"

# pas de différences avec main effet de species, mais peut être en interaction
#  avec Forest_gap et avec Size_class
dfsmall <- df[which(df$Size_class=="Small"),]
dflarge <- df[which(df$Size_class=="Large"),]
dfforest <- df[which(df$Forest_gap=="Forest"),]
dfgap <- df[which(df$Forest_gap=="Gap"),]
distsmall <- dist(scale(dfsmall[,-c(1:4,21)]))
distlarge <- dist(scale(dflarge[,-c(1:4,21)]))
distforest <- dist(scale(dfforest[,-c(1:4,21)]))
distgap <- dist(scale(dfgap[,-c(1:4,21)]))

bdisp_small <- betadisper(distsmall,dfsmall$Species)
bdisp_small
anova(bdisp_small)
plot(bdisp_small)

bdisp_large <- betadisper(distlarge,dflarge$Species)
bdisp_large
anova(bdisp_large)
plot(bdisp_large)

bdisp_forest <- betadisper(distforest,dfforest$Species)
bdisp_forest
anova(bdisp_forest)
plot(bdisp_forest)

bdisp_gap <- betadisper(distgap,dfgap$Species)
bdisp_gap
anova(bdisp_gap)
plot(bdisp_gap)


##################################
# PERMANOVA
##################################

# permanova avec toutes les interactions. 
perm <- how(nperm = 999)
setBlocks(perm) <- with(df, Landscape)

mod1 <- adonis2(dftraits_sc~Species*Size_class*Forest_gap,
               data=df,permutations=perm)
mod1
plot(mod1) # ceci c,est avec la distance de bray-curtis

# si on regarde avec la distance euclidienne. 
mod1.2 <- adonis2(dftraits_sc~Species*Size_class*Forest_gap,
                data=df,method="euclidean",permutations=perm)
mod1.2 # ici, c,est significatif!


# ici, on a fait le modèle complet (PERMANOVA) avec la triple interaction
# et l'effet random en strata. on peut aussi utiliser adonis comme ça

mod2 <- adonis(dftraits_sc~Species*Size_class*Forest_gap,
                data=df,strata=df$Landscape,permutations=999)
mod2

mod2.2 <- adonis(dftraits_sc~Species*Size_class*Forest_gap,
               data=df,method="euclidean",strata=df$Landscape,
               permutations=999)
mod2.2


# ERREUR voir dernière analyse
# Fonction pour les comparaisons multiples adonis
# fonction trouvée dans Research Gate 
# https://www.researchgate.net/post/How_can_I_do_PerMANOVA_pairwise_contrasts_in_R
pairwise.adonis <- function(x,factors, sim.method = 'bray', p.adjust.m ='bonferroni')
{
  library(vegan)
  co = combn(unique(factors),2)
  pairs = c()
  F.Model =c()
  R2 = c()
  p.value = c()
  
  for(elem in 1:ncol(co)){
    ad = adonis(x[factors %in% c(co[1,elem],co[2,elem]),] ~ factors[factors %in% c(co[1,elem],co[2,elem])] , method =sim.method);
    pairs = c(pairs,paste(co[1,elem],'vs',co[2,elem]));
    F.Model =c(F.Model,ad$aov.tab[1,4]);
    R2 = c(R2,ad$aov.tab[1,5]);
    p.value = c(p.value,ad$aov.tab[1,6])
  }
  p.adjusted = p.adjust(p.value,method=p.adjust.m)
  pairw.res = data.frame(pairs,F.Model,R2,p.value,p.adjusted)
  return(pairw.res)
}
df$cont <- paste(df$Species,df$Size_class,sep=":")
df$cont2 <- 
  
cont <-  as.factor(paste(df$Species,df$Size_class,sep=":"))

pairwise.adonis(mod2.2,factors=cont) # 

# pas capable de voir l'interaction, faut voir comment définir les contrastes
# et ça c,est pas facile. 

# Autre option= séparer la base de données et refaire une analyse pour chaque
# niveau de size_class

dfsmall_sc <- scale(dfsmall[,-c(1:4)])
modsmall <- adonis(dfsmall_sc~Species+Forest_gap,
                   data=dfsmall,method="euclidean",strata=dfsmall$Landscape,
                   permutations=999)
modsmall
cont=
help(contrasts)
pairwise.adonis(modsmall,dfsmall$Species)


dflarge_sc <- scale(dflarge[,-c(1:4)])


# Je ne sais pas comment mettre les contrastes pour 5 levels. 
# si on essaie avec seulement 2 niveaux d'espèces = high et low abundance. 

modabund <- adonis(dftraits_sc~abund*Size_class*Forest_gap,
                   data=df,method="euclidean",strata=df$Landscape,
                   permutations=999)
modabund
# juste des main effects
