# Supplementary material for: Biomass allocation and plant morphology explain the difference in shrub species abundance in a temperate forest
Source: Ecol Evol. 2023 Dec 3;13(12):e10774. doi: 10.1002/ece3.10774 (PMC10694385; doi:10.1002/ece3.10774)
Supplement: Supplementary file 1 — Appendix S1 [file ECE3-13-e10774-s001.zip › A1_Functional traits_abundance_5 species.xls]

## Sheet: Sheet1
id_paysage	id_troueecomplet	H_GIS	H_GIS number	perturb	cl_taille	gap size	AvgOf%_total	Ame	Apo	Aul	AuR	Autre	BoB	BoJ	CeP	CeV	Che	ChR	CoA	Dic	EpB	EpN	ErE	ErP	ErR	ErS	FrN	Gad	IfC	KaA	MeL	Nem	Nol	PeT	PiB	Ron	RuI	SaB	Sau	Sor	Sur	ThL	ThO	VaA	VaM	ViA	ViC	ViCom	ViT
1	1_F6	E	75	cut	f	0	23.9591										4500			500	500		7500		7500	10000							12500					9000									3000
1	1_Fa	E	75	cut	f	0	21.91	500			1000				2000	500									500								5500					7000		1500							5000
1	1_Fb	E	75	cut	f	0	23.1869																9000		500								21500					2500									3000
1	1_Fc	E	75	cut	f	0	23.048							1000						500			11500		2000								13500					6000								13500	5000
1	1_Fd	E	75	cut	f	0	23.0642							1500									3000		2000	500							7500					1500								13000	3000
1	1_Fe	E	75	cut	f	0	23.6232																8000		6500	12000							21000					2500
1	1_Ff	E	75	cut	f	0	23.3631													3500			16500		6500	7500							6000					1000
1	1_Fh	E	75	cut	f	0	23.7906						500	1000			3500			1500					16500	1000												2500					3500	500			4500
1	1_Fi	E	75	cut	f	0	19.08	500												500			1000	500	13000	18000							6500					1000								28500	2000
1	1_g20	E	75	cut	g	602.88	24.3375										2750		3500	250	500		4750		2750	2500							20750					2500								7250	3750		3500
1	1_g21	E	75	cut	g	602.88	21.7712							1562.66							750		1750	1000	9500	2750							3500					2500					1500	500		32250	3500
1	1_g22	E	75	cut	g	647.63	22.935							62.6566									8250		1000	500							11250					1750									3250
1	1_m20	E	75	cut	m	226.08	67.4917					6333.33			333.333	7666.67									1333.33			2666.67					17000				12000				333.333						6666.67
1	1_m21	E	75	cut	m	406.63	53.29			13333.3	1666.67					2000	333.333				333.333		3333.33		666.667			333.333				333.333	42333.3				1000	3000									12333.3
1	1_m22	E	75	cut	m	251.2	25.5383										1333.33						7000		2000			3000					10666.7					333.333								3000	13333.3
1	1_p20	E	75	cut	p	78.5	26.4	500							5000					500			6500		500			1000					24000					500									24000
1	1_p21	E	75	cut	p	131.88	24.1175													6000			10000		7000	1500		8000					3000	4500			5500										2500
1	1_p22	E	75	cut	p	132.67	20.8675																6000		8000	1500							15000					8000					500			10000	1000
10	10_F100	B	23.245	cut & SBW	f	0	23.0046				500		2500		500							500																9500
10	10_F2	B	23.245	cut & SBW	f	0	21.74						2500									4500			500					10000					1500			8500		500				27500			500
10	10_F6	B	23.245	cut & SBW	f	0	21.265						1000									500																5000
10	10_F9	B	23.245	cut & SBW	f	0	20.021						500										2500		2500													2500					7500
10	10_Fa	B	23.245	cut & SBW	f	0	20.083										500			9000		500	2500		1500													6000		500
10	10_Fb	B	23.245	cut & SBW	f	0	25.044	500														3000																3500		1000							1500
10	10_Fc	B	23.245	cut & SBW	f	0	24.1107						500									1000	2000		2000													9000		500			500			500
10	10_Fd	B	23.245	cut & SBW	f	0	23.4602										4000				1500		20500		6000	1000							4500					1500								3000
10	10_Fe	B	23.245	cut & SBW	f	0	22.1445															500			11000													8500		500							500
10	10_g20	B	23.245	cut & SBW	g	705.72	32.47						500									500	250		2250							2250			750			2250		1000			1500	500			9750
10	10_g21	B	23.245	cut & SBW	g	726.13	24.7514			7428.57				1358.4								571.429	7428.57		857.143			3428.57					1142.86					857.143					285.714				13428.6
10	10_g22	B	23.245	cut & SBW	g	804.63	33.8725						1187.97	1125.94			750				1750		1500		4000													10750		250			4000
10	10_m20	B	23.245	cut & SBW	m	318.71	36.975			8333.33			666.667									5333.33													1000			5333.33		1666.67							2333.33
10	10_m21	B	23.245	cut & SBW	m	211.95	35.5483			11333.3				666.667								2333.33	4000		1000								333.333					1333.33									6666.67
10	10_m22	B	23.245	cut & SBW	m	293.51	24.125							1667.5			666.667				666.667	333.333	4000		5000	4333.33							25333.3					3666.67					1333.33			333.333	666.667
10	10_p20	B	23.245	cut & SBW	p	176.63	28.785			500			1500	625.313							500	8500	1000		1500										1500			500		500			500		4000	1500	3000
10	10_p21	B	23.245	cut & SBW	p	106	27.445						1500	1501.25								10000	500		1500							500			500			3500		500			2500	12000			500
10	10_p22	B	23.245	cut & SBW	p	76.93	23.86							2000			1500					500	15000		5000							500						1000					1000	500			7500
2	2_F3	M	37.917	cut	f	0	23.3575							500										3500	500													9000					500
2	2_Fa	M	37.917	cut	f	0	24.2606						1500	500	500								8000	500		500							500					2000					8500
2	2_Fb	M	37.917	cut	f	0	20.265										3000				500		10500										18000					1000					3500
2	2_Fc	M	37.917	cut	f	0	20.2969							500			6500						3000	500	4500								1500					3500					1000
2	2_Fd	M	37.917	cut	f	0	22.9564							500									2500		7500	500												6000					2000
2	2_Fe	M	37.917	cut	f	0	25.4921						3500		500		1500						13500															1500					5500
2	2_Ff	M	37.917	cut	f	0	22.7519						1500	500			5000				500		4500					2000					3000					500					3000
2	2_Fg	M	37.917	cut	f	0	22.7169						8000	500							1000																	17000					7000
2	2_Fh	M	37.917	cut	f	0	18.3975																11500		5500								3500					3000					2000
2	2_g20	M	37.917	cut	g	602.88	20.5625					500					250						8250										9000					250					250			3750
2	2_g21	M	37.917	cut	g	659.4	20.3786	285.714						1572.5									5714.29	1142.86	1142.86			285.714					23714.3					2571.43					2000				2571.43
2	2_g22	M	37.917	cut	g	621.72	30.05						71.6076	429.646									12571.4		285.714								15428.6					2000
2	2_m20	M	37.917	cut	m	462.37	27.03							1334.17							333.333		6333.33		1666.67	2000							34000					2000					5000
2	2_m21	M	37.917	cut	m	219.8	23.1717							1250.63									4000	1333.33	5000								8333.33					666.667					666.667
2	2_m22	M	37.917	cut	m	263.76	31.4117																1666.67		1000	3666.67							22666.7					1333.33					1000			333.333
2	2_mp	M	37.917	cut	m	251.2	19.7225							4500	500								6000		11000								1500					1000		1000
2	2_p20	M	37.917	cut	p	94.2	27.355															500	2500		6500								500		1000			4000					500	500
2	2_p21	M	37.917	cut	p	69.08	31.4375			11500				2506.27								1000			500													2500									3500
2	2_p23	M	37.917	cut	p	106	31.1675						2751.88	1878.45											1500													1000					5000
27	27_F1	E	76.867	cut	f	0	36.915	2500														7500								11000					500			4500		500				93500			4500
27	27_F2	E	76.867	cut	f	0	24.4999															2500			500					3500		8000			500			1000	500			18500		7000			17500
27	27_F4	E	76.867	cut	f	0	25.2307						2000		2500		1000					7500			1500			500		7000	500	2000						500	4500				4000	42500			18000
27	27_F7	E	76.867	cut	f	0	18.7625								2000		4000						39500		500								4000
27	27_Fa	E	76.867	cut	f	0	25.0425				25500		3000								1500							3500										11500									6500
27	27_Fb	E	76.867	cut	f	0	25.3271													1500		5000	1000		28000					9000		2500						3500		4000				2000			19500
27	27_Fc	E	76.867	cut	f	0	24.4296	2000			5500		2000															4000										3500									500
27	27_Fg	E	76.867	cut	f	0	23.2682						1000							5000		5000	4000		1000			6500										15500		1000	3000
27	27_Fh	E	76.867	cut	f	0	22.9827						500									500	5500		500													2000
27	27_g20	E	76.867	cut	g	847.8	32.885			12250				500		1500							5000					5000					5500				1250	1750									500
27	27_g21	E	76.867	cut	g	615.44	34.805	250							750	750	5750			2000			500					2750					56250					2250			250						3250
27	27_g22	E	76.867	cut	g	777.7	31.1971			1142.86			4857.14		285.714	857.143	571.429				285.714		9142.86		285.714								31714.3				2571.43	1714.29			1142.86
27	27_m20	E	76.867	cut	m	208.81	28.9167		666.667														8666.67		333.333								33000					2333.33						666.667	333.333		1000
27	27_m21	E	76.867	cut	m	207.24	29.42		666.667			333.333	666.667		333.333								4333.33		11000								9333.33					2000					2333.33	2666.67		666.667	666.667
27	27_m22	E	76.867	cut	m	204.1	27.515							83.5422			1000						6000		333.333								47666.7					1000									4333.33
27	27_p20	E	76.867	cut	p	71.44	45.56	500	500			1500			1000								7500		9500					20500										500				7000		1000	8500
27	27_p21	E	76.867	cut	p	138.16	29.365								500								3500		500								51000														500
27	27_p22	E	76.867	cut	p	71.44	20.2667													4000	1333.33	666.667	16000		5333.33					4666.67								666.667						20000			3333.33
27	27_p23	E	76.867	cut	p	157	35.635			2500				500	500								18500		1000								20000					4500								1000	18000
50	50_F2	M	60.937	cut & SBW	f	0	22.9375										7500				500		5500		2000	2500							10500					500								22500
50	50_F5	M	60.937	cut & SBW	f	0	24.379	500					1000				1000				500	1500	3500		1000				1000				5000					7000						500			3500
50	50_F6	M	60.937	cut & SBW	f	0	23.185														500		8500		1500	1000							28000					500								3000
50	50_F9	M	60.937	cut & SBW	f	0	24.428	500					2500	3000								12500								5500		1000						6000				20000
50	50_Fa	M	60.937	cut & SBW	f	0	25.685						3500									6500										500						15500		500
50	50_Fb	M	60.937	cut & SBW	f	0	24.214										4000					500	500		16500								1000					5000						1000			500
50	50_Fc	M	60.937	cut & SBW	f	0	17.4875						500				2500						6000		5000	500							5000					1500								4500
50	50_Fd	M	60.937	cut & SBW	f	0	24.9073	500						1000									8000		6000													9500								10500
50	50_Fe	M	60.937	cut & SBW	f	0	19.4175										500			17500			11000		12500	1500							3500					3500
50	50_g20	M	60.937	cut & SBW	g	828.96	34.9988						62.6566	2128.45			250						8250		250			750					52500				5000	500			500						250
50	50_g21	M	60.937	cut & SBW	g	800.7	22.845	250					312.657	2938.6									7500		7750	250							1000					4750							500		3750
50	50_g22	M	60.937	cut & SBW	g	657.05	52.855						437.97	2627.82							312.657		10250										62000				14000	1000			250
50	50_m20	M	60.937	cut & SBW	m	213.52	19.8267						83.5422	501.253	333.333		4000						5666.67		6666.67								1666.67		333.333			3333.33								4000	8666.67
50	50_m21	M	60.937	cut & SBW	m	230.79	36.2						501.253	12208.5									13200		2800								5600					2400			400
50	50_m22	M	60.937	cut & SBW	m	253.56	26.156						400	3301.25			2400						11200		1200								9600					6000								3600	800
50	50_p20	M	60.937	cut & SBW	p	173.49	19.8							625.313									7500		3500	1000												500			500
50	50_p21	M	60.937	cut & SBW	p	70.65	16.265	500						500			500				1500		8000		6500	500							9500					6000									9000
50	50_p22	M	60.937	cut & SBW	p	60.46	19.93										3500						6000		7000								17500					3500									500
60	60_F3R	M	57.019	cut & SBW	f	0	13.585					500									500		18500	4500	8500	1000							2500					7000								17500	500
60	60_F7	M	57.019	cut & SBW	f	0	25.13	500									2000					1000	4500		2000							500						2000								1000	7000
60	60_Fa	M	57.019	cut & SBW	f	0	22.7861						500																									2000
60	60_Fb	M	57.019	cut & SBW	f	0	23.1411				7000						3500					4500	1500		1500			4000									1500	3500					4000			1000	2000
60	60_Fc	M	57.019	cut & SBW	f	0	20.5048													500					4000	21000							32000													11000
60	60_Fe	M	57.019	cut & SBW	f	0	24.5681						1000	1500									3000		4500													11500								2000
60	60_Ff	M	57.019	cut & SBW	f	0	22.3696										500				1000		11000		7500								1500										7000				2500
60	60_Fg	M	57.019	cut & SBW	f	0	23.8791						500										3000	500	5500								4000					10500		500			500	500
60	60_Fh	M	57.019	cut & SBW	f	0	23.3429														500		11500		2000													1000					5500			2000
60	60_g20	M	57.019	cut & SBW	g	1224.6	23.8125							2813.91			250			250			3000	1750	2500	20500			1500				25250							500						16000
60	60_g21	M	57.019	cut & SBW	g	686.88	25.085	888.889					222.222	4503.48		666.667	222.222						3333.33		1111.11	3777.78		2444.44					24666.7					444.444								222.222	3555.56
60	60_g22	M	57.019	cut & SBW	g	607.59	25.6913							6151.09	1428.57					857.143	71.6076		1142.86	857.143	6000	22571.4			571.429				23714.3		285.714			1714.29								1714.29	857.143
60	60_m20	M	57.019	cut & SBW	m	259.05	27.7967							18758.6						666.667			5333.33	3000	12333.3	2000		333.333					2666.67				3333.33	1000								19333.3
60	60_m21	M	57.019	cut & SBW	m	461.58	30.162			1200				2703.76			800				400		6400		800	2800												800								10000
60	60_m22	M	57.019	cut & SBW	m	301.44	29.05							4005.01			2333.33			666.667	1000		6333.33		1666.67	2000							1666.67					1333.33								19666.7
60	60_p20	M	57.019	cut & SBW	p	178.98	30.1525							12261.9						1000			1000	1000	5000	1500												1000								70500	500
60	60_p21	M	57.019	cut & SBW	p	69.02	27.9975	2000						250.627			1500				1500		19000		1000	500		500				500	500					1500								2500	5500
60	60_p22	M	57.019	cut & SBW	p	131.88	31.0425																22500			500							1000					500								1000	2000
70	70_F3	B	37.412	cut	f	0	22.3452							2500							1000		1000	500		5500							5500					1500								12000
70	70_F4R	B	37.412	cut	f	0	21.73														500		2500		5000	4500							16500										500				500
70	70_F6	B	37.412	cut	f	0	20.4303															500	1000		2500				1000			1000						11500					15000			1000
70	70_Fa	B	37.412	cut	f	0	25.0274							500			8000					2500	1000	1000	6500							500						7500								500	2500
70	70_Fb	B	37.412	cut	f	0	25.9611						13000	2000	1000					1000	1500	500	10500	1000	3500	8000							5000	500				1000					7000
70	70_Fc	B	37.412	cut	f	0	22.6476																1000	500	2500							1000	1000					8000					4500
70	70_Fd	B	37.412	cut	f	0	22.0431										500				1000		8000		9000	2500							12500					3000								1000
70	70_Fe	B	37.412	cut	f	0	24.6805						2500										2000		4500			500										5000								2000	7500
70	70_Ff	B	37.412	cut	f	0	22.5528														500		2000															8500					7500
70	70_g20	B	37.412	cut	g	615.44	24.1725	750						2941.73			1000						5000	1750	1250	15500							24750					2000					500			6750
70	70_g21	B	37.412	cut	g	777.51	20.6229						71.6076	2505.55							643.036		3428.57	285.714	6000				7142.86				16571.4					2000					10285.7			4285.71
70	70_g22	B	37.412	cut	g	836.81	27.4988						1751.25	10071.4							250		3000		750	250			2250								10000	5250			250		750
70	70_m20	B	37.412	cut	m	266.9	22.765							1418.55			333.333				666.667		1000		333.333	9000							14000					333.333					4666.67			4666.67
70	70_m21	B	37.412	cut	m	439.6	22.6183							2918.13			333.333				1167.08		2333.33															1666.67					9333.33
70	70_m22	B	37.412	cut	m	241.78	31.405							6339.18			333.333						4333.33		2000								666.667					2666.67		333.333			3333.33			6000
70	70_p20	B	37.412	cut	p	106	25.5325						125.313	3003.76			500				125.313		14500		2000	1000							2000										4500
70	70_p21	B	37.412	cut	p	106.76	29.645							2880.95									4500																				7000
70	70_p22	B	37.412	cut	p	102.05	22.0675						125.313	375.94									11000																				9500
72	72_F3R	E	65.558	cut & SBW	f	0	20.2325									500	1000						7500															500
72	72_F5	E	65.558	cut & SBW	f	0	24.7101										3000			15000		500			1000							6000			500			9500					500				5000
72	72_F6R	E	65.558	cut & SBW	f	0	23.39						500				1500				3000		500		5500								1000					8500					500				2000
72	72_F8R	E	65.558	cut & SBW	f	0	22.055										4000		8500				2000		7500	7000							5500					1000								27000	1500
72	72_Fa	E	65.558	cut & SBW	f	0	23.185							500			6500						8000		1000								18500					2500					500			1500
72	72_Fb	E	65.558	cut & SBW	f	0	23.0333																7000		4000	10000							4000					1000								23500
72	72_Fc	E	65.558	cut & SBW	f	0	23.715										1000						3500		1500							17500						2500					500			3000	500
72	72_Fd	E	65.558	cut & SBW	f	0	25.115							1500			1500						4000	2500	4000	4000							5000					2500								11000
72	72_Fe	E	65.558	cut & SBW	f	0	22.1349						1500				500				1500		1000		500													8000					1000			500
72	72_g20	E	65.558	cut & SBW	g	785	35.0037							2503.76			1750			500			4000	750	750	500							20250					3000								22750	2500
72	72_g21	E	65.558	cut & SBW	g	1660.28	49.7863						5879.07	689.223	250							2500			1000							2500					3500	6250						250			5000
72	72_g22	E	65.558	cut & SBW	g	734.76	37.1657						71.6076	786.251							71.6076		1428.57	285.714	1714.29	857.143							28857.1					4000
72	72_m20	E	65.558	cut & SBW	m	329.7	52.57										1000						3666.67										7666.67				14666.7	7666.67					333.333	333.333			3333.33
72	72_m21	E	65.558	cut & SBW	m	234.72	26.0117							3172.93			2000						3333.33	4333.33	5333.33								3333.33					10000								3000	1333.33
72	72_m22	E	65.558	cut & SBW	m	280.25	25.9483							1333.33			333.333		3666.67		333.333		11000	333.333	3666.67	13000							1666.67					2333.33								6333.33	1000
72	72_p20	E	65.558	cut & SBW	p	60.46	21.255							750.627			5000			500			2500	500	4500	5000							3000					8000							1000	15000	500
72	72_p21	E	65.558	cut & SBW	p	94.99	22.6125							2001.25			2500					500	5500		10000	5000							11000					500
72	72_p22	E	65.558	cut & SBW	p	86.35	33						125.313	1500	500		500						8000	1000	1500	500							9500				1500	16500		1000				1000		2500	500
81	81_F3	B	18.135	cut	f	0	24.3095																1000															7000
81	81_F4	B	18.135	cut	f	0	20.9325														500		1500			4000	500											1500
81	81_F5	B	18.135	cut	f	0	24.2297														1500		1500															11000									2000
81	81_F8	B	18.135	cut	f	0	29.0375					10000								500	7500		1500	1000	17500													7000									2500
81	81_g21	B	18.135	cut	g	657.05	30.8475							250									2250	2000	9250	1250							2500					1000								1250	2750
81	81_g22	B	18.135	cut	g	615.44	21.8025						125.313	875.94			250				125.313		11250	2250	4750	4500							250					1500								7250
81	81_g23	B	18.135	cut	g	647.63	26.5857							1429.29			1714.29		857.143		285.714		8000	285.714	571.429	6285.71	285.714						6857.14					285.714								7142.86
81	81_m22	B	18.135	cut	m	259.05	41.5017					5666.67		333.333							333.333		1333.33	1000	10000	1333.33							3333.33					2333.33									15000
81	81_m24	B	18.135	cut	m	314	27.7067							333.333									12000	1333.33	5000	7000							12000					1000								333.333
81	81_m25	B	18.135	cut	m	263.76	33.9317	2333.33															1666.67	333.333	4333.33	2000		333.333					5000					666.667								10666.7	2000
81	81_mg	B	18.135	cut	m	507.11	42.2112							1000			1500				500		11250	750	1500	12250							250					500								5500
81	81_p23	B	18.135	cut	p	94.2	34.9575																27500	7500	500	1500			16500				6500					2500								4500	1000
81	81_pa	B	18.135	cut	p	188.4	53.7625	500				500	500	1000	500						2000		6000	2000	2500	2000			11000				12000					8500
81	81_pb	B	18.135	cut	p	87.92	53.865					500					500						18500	1500	1000	5500							5000					2500								3500
81	81_pm	B	18.135	cut	p	146.8	46.0217	666.667						1333.33									8333.33	666.667		24333.3			3333.33				14000					3000								12333.3
81	81_R	B	18.135	cut	f	0	21.8342				500	11500									500		3500		17000	2500							500					5000									1000
81	81_RR	B	18.135	cut	f	0	24.2227							500									500		2500	1000							2000					2000
81	81_RRR	B	18.135	cut	f	0	29.6025							1000							1000		500	3000	7000	1500							11500													5500	5000
81	81_RRRR	B	18.135	cut	f	0	24.7138	500				2500		500			2500				2500		3500	8000	9000	1500							9500		500			7500								3500	5000
81	81_RRRRR	B	18.135	cut	f	0	22.3425																7000										3500					4500
82	82_F1R	E	65.64	cut & SBW	f	0	22.0725																14500		3500								1500
82	82_F3	E	65.64	cut & SBW	f	0	22.8625					3000											8500			500							2000					1500									500
82	82_F4	E	65.64	cut & SBW	f	0	24.5054										4000			8000			7333.33		2666.67			2666.67					2666.67					1333.33									1333.33
82	82_F6	E	65.64	cut & SBW	f	0	25.88										7500				500		3000	5000	5500	4500							5500					2500									1500
82	82_F9	E	65.64	cut & SBW	f	0	22.2725																11000		500													2000
82	82_Fa	E	65.64	cut & SBW	f	0	23.0885					1000				500				3000			12500		4000								9500
82	82_Fb	E	65.64	cut & SBW	f	0	22.4092														3000		3500		4500													6000								3000	1000
82	82_Fc	E	65.64	cut & SBW	f	0	22.5135										1500				500		5500		3000													4500								500
82	82_Fe	E	65.64	cut & SBW	f	0	20.23													500	500		6000		1000													1500									500
82	82_g20	E	65.64	cut & SBW	g	693.94	28.49								1250		250			2250			15500										20000					500									500
82	82_g21	E	65.64	cut & SBW	g	827.39	28.3212	1000		9250					1250	500	250						3750		1000			8750					250				7750	1000			1000						5500	3500
82	82_g22	E	65.64	cut & SBW	g	1785.88	38.4125							250									12500										6750				20000	250			1000
82	82_m20	E	65.64	cut & SBW	m	551.07	35.7817										333.333			4333.33			16333.3					666.667					16000					2000			333.333
82	82_m21	E	65.64	cut & SBW	m	345.4	23.3233										666.667				333.333		4666.67		3333.33	2333.33		1000					35000					333.333			333.333						1333.33
82	82_m22	E	65.64	cut & SBW	m	259.05	29.265													2000			8666.67		1666.67	7666.67							34666.7					666.667								1000	666.667
82	82_p20	E	65.64	cut & SBW	p	63.59	18.9225	1500												1500		2000	6500		2000													2000	500	1000
82	82_p21	E	65.64	cut & SBW	p	43.96	20.845							10000			500						23000		2000	2000												1000
82	82_p22	E	65.64	cut & SBW	p	69.08	25.875										500			500			9000		5500			1000					2000					4000									1000
82	82_p23	E	65.64	cut & SBW	p	106	24.1										1000				125.313		6000		2500								1500					2500								1000	6500
86	86_F1R	B	29.808	cut & SBW	f	0	23.3973				15500									1500			2500		2000	2500							14000					4500									1000
86	86_F2	B	29.808	cut & SBW	f	0	23.5673						1000																									4000		500
86	86_F3R	B	29.808	cut & SBW	f	0	19.7275										1000					500	23000		7000	7500							1500													500
86	86_F5	B	29.808	cut & SBW	f	0	22.6259																11500	500	9500	17500							4500					2000								1000
86	86_F7	B	29.808	cut & SBW	f	0	19.309	500													1000		7500		2000	29500							13500					2000
86	86_F8R	B	29.808	cut & SBW	f	0	20.77						500										500		3000					3500		8000						3500
86	86_Fa	B	29.808	cut & SBW	f	0	20.9225															4000										2000						2500						500
86	86_Fb	B	29.808	cut & SBW	f	0	22.6185										3500			2500			14500		12000								3000					2500								2000	500
86	86_Fd	B	29.808	cut & SBW	f	0	21.9704										1000				1000		5000										1500					500					1000			1500	1000
86	86_g20	B	29.808	cut & SBW	g	621.72	25.5314							1858.93							71.6076		8000			4285.71	285.714	857.143					37428.6				6571.43				1428.57					857.143
86	86_g21	B	29.808	cut & SBW	g	614.66	28.9812							4192.98			2250			1500	250		6250	500	13750	2000			250				9750		250			1750								1500	1000
86	86_g22	B	29.808	cut & SBW	g	612.3	30.0487							2064.54			4000						8250		250	1750							13750					2250					1750			1500	750
86	86_m20	B	29.808	cut & SBW	m	360.32	14.1583							2835.42		666.667	2000				83.5422		11333.3		333.333	5666.67		2333.33					21333.3					333.333								1333.33
86	86_m21	B	29.808	cut & SBW	m	230.79	20.1667							333.333			666.667				667.502		22000	333.333	2666.67	4333.33							26666.7					4000								1333.33	666.667
86	86_m22	B	29.808	cut & SBW	m	200.96	26.0533							167.084			333.333	333.333			333.333		1000	333.333	21333.3	5333.33							10000					1000						2333.33		9000	1000
86	86_p20	B	29.808	cut & SBW	p	69.08	21.0275				500						2500				2875.94		11500			1000		3500					7500													1500	2500
86	86_p21	B	29.808	cut & SBW	p	120.89	28.7325							7634.09				500					9000		1500	5500							7000					2500								6500
86	86_p22	B	29.808	cut & SBW	p	50.24	16.53							6002.51			1500						14500	500	13500	1000							11500					500									8500
89	89_F1	M	41.926	cut	f	0	25.9225					500									8000				2500													21500		500
89	89_F2	M	41.926	cut	f	0	31.9825				500	1500										3000			1000													27000						500
89	89_F3	M	41.926	cut	f	0	20.15										500						3000	1000	500	16500							21500					500									21000
89	89_F4	M	41.926	cut	f	0	22.6675					1500	500								1500		1500		5500													10000									2000
89	89_F5	M	41.926	cut	f	0	28.1475					1500		500			2000				2000		8000		8500	500												5500									24000
89	89_F6	M	41.926	cut	f	0	27.7							500			1500				500		10000	3500	500	2500							2000					3500					31000			6000	1000
89	89_F7	M	41.926	cut	f	0	20.0375							1000									4000	1000	5000	2500							1500					2000									2500
89	89_F8	M	41.926	cut	f	0	32.1775																9500			106500							5500													4000
89	89_F9	M	41.926	cut	f	0	21.5					1500		500			500						3500	8000	3500	8000							3500					1000								5000	500
89	89_g20	M	41.926	cut	g	1083.3	36.6525	1750		5250				250									1500		2500	11000							7500			750	1250	1000								3000
89	89_g21	M	41.926	cut	g	602.88	24.9143						285.714	2575.01			571.429		2857.14	857.143	857.143		10000	1714.29	2000	1428.57							15142.9					857.143								7142.86	857.143
89	89_g22	M	41.926	cut	g	804.63	33.135						62.6566	2125.94			1000			1750	500		18000		750	500							12250		250			7500								3250	250
89	89_m20	M	41.926	cut	m	439.6	37.144																9200			400							28400				400	2800
89	89_m21	M	41.926	cut	m	353.25	41.0133		333.333					7666.67	666.667						666.667		10000		6333.33	666.667							6666.67			333.333	1666.67	8000								12000
89	89_m22	M	41.926	cut	m	235.5	32.0433		333.333					3333.33									3000	6000	333.333	11666.7							13333.3					3000								53333.3
89	89_m23	M	41.926	cut	m	219.8	31.04		1333.33					333.333									4000			11000							7333.33													11000
89	89_mp	M	41.926	cut	m	266.9	22.04							1500									1500			15000																				30000
89	89_p20	M	41.926	cut	p	117.75	34.2425	1500						4000									3000		1000								4000			2500		2000								500	1000
89	89_p22	M	41.926	cut	p	94.99	33.7525		2500					4500									6500	1000	4500	1500							1500					5500					500			7000	500
89	89_pm	M	41.926	cut	p	125.6	35.4575														500		1500			2000							10500					500								18000

## Sheet: A1_Functional traits_abundance_
id_paysage	id_troueecomplet	H_GIS	H_GISnumber	cl_taille	gap_size	Che	ErE	Nol	ViA	ViC
1	1_F6	E	75	f	0	4500	7500	12500	0	3000
1	1_Fa	E	75	f	0	0	0	5500	0	5000
1	1_Fb	E	75	f	0	0	9000	21500	0	3000
1	1_Fc	E	75	f	0	0	11500	13500	13500	5000
1	1_Fd	E	75	f	0	0	3000	7500	13000	3000
1	1_Fe	E	75	f	0	0	8000	21000	0	0
1	1_Ff	E	75	f	0	0	16500	6000	0	0
1	1_Fh	E	75	f	0	3500	0	0	0	4500
1	1_Fi	E	75	f	0	0	1000	6500	28500	2000
1	1_g20	E	75	g	602.88	2750	4750	20750	7250	3750
1	1_g21	E	75	g	602.88	0	1750	3500	32250	3500
1	1_g22	E	75	g	647.63	0	8250	11250	0	3250
1	1_m20	E	75	g	226.08	0	0	17000	0	6666.67
1	1_m21	E	75	g	406.63	333.333	3333.33	42333.3	0	12333.3
1	1_m22	E	75	g	251.2	1333.33	7000	10666.7	3000	13333.3
1	1_p20	E	75	g	78.5	0	6500	24000	0	24000
1	1_p21	E	75	g	131.88	0	10000	3000	0	2500
1	1_p22	E	75	g	132.67	0	6000	15000	10000	1000
10	10_F100	B	23.245	f	0	0	0	0	0	0
10	10_F2	B	23.245	f	0	0	0	0	0	500
10	10_F6	B	23.245	f	0	0	0	0	0	0
10	10_F9	B	23.245	f	0	0	2500	0	0	0
10	10_Fa	B	23.245	f	0	500	2500	0	0	0
10	10_Fb	B	23.245	f	0	0	0	0	0	1500
10	10_Fc	B	23.245	f	0	0	2000	0	500	0
10	10_Fd	B	23.245	f	0	4000	20500	4500	3000	0
10	10_Fe	B	23.245	f	0	0	0	0	0	500
10	10_g20	B	23.245	g	705.72	0	250	0	0	9750
10	10_g21	B	23.245	g	726.13	0	7428.57	1142.86	0	13428.6
10	10_g22	B	23.245	g	804.63	750	1500	0	0	0
10	10_m20	B	23.245	g	318.71	0	0	0	0	2333.33
10	10_m21	B	23.245	g	211.95	0	4000	333.333	0	6666.67
10	10_m22	B	23.245	g	293.51	666.667	4000	25333.3	333.333	666.667
10	10_p20	B	23.245	g	176.63	0	1000	0	1500	3000
10	10_p21	B	23.245	g	106	0	500	0	0	500
10	10_p22	B	23.245	g	76.93	1500	15000	0	0	7500
2	2_F3	M	37.917	f	0	0	0	0	0	0
2	2_Fa	M	37.917	f	0	0	8000	500	0	0
2	2_Fb	M	37.917	f	0	3000	10500	18000	0	0
2	2_Fc	M	37.917	f	0	6500	3000	1500	0	0
2	2_Fd	M	37.917	f	0	0	2500	0	0	0
2	2_Fe	M	37.917	f	0	1500	13500	0	0	0
2	2_Ff	M	37.917	f	0	5000	4500	3000	0	0
2	2_Fg	M	37.917	f	0	0	0	0	0	0
2	2_Fh	M	37.917	f	0	0	11500	3500	0	0
2	2_g20	M	37.917	g	602.88	250	8250	9000	3750	0
2	2_g21	M	37.917	g	659.4	0	5714.29	23714.3	0	2571.43
2	2_g22	M	37.917	g	621.72	0	12571.4	15428.6	0	0
2	2_m20	M	37.917	g	462.37	0	6333.33	34000	0	0
2	2_m21	M	37.917	g	219.8	0	4000	8333.33	0	0
2	2_m22	M	37.917	g	263.76	0	1666.67	22666.7	333.333	0
2	2_mp	M	37.917	g	251.2	0	6000	1500	0	0
2	2_p20	M	37.917	g	94.2	0	2500	500	0	0
2	2_p21	M	37.917	g	69.08	0	0	0	0	3500
2	2_p23	M	37.917	g	106	0	0	0	0	0
27	27_F1	E	76.867	f	0	0	0	0	0	4500
27	27_F2	E	76.867	f	0	0	0	0	0	17500
27	27_F4	E	76.867	f	0	1000	0	0	0	18000
27	27_F7	E	76.867	f	0	4000	39500	4000	0	0
27	27_Fa	E	76.867	f	0	0	0	0	0	6500
27	27_Fb	E	76.867	f	0	0	1000	0	0	19500
27	27_Fc	E	76.867	f	0	0	0	0	0	500
27	27_Fg	E	76.867	f	0	0	4000	0	0	0
27	27_Fh	E	76.867	f	0	0	5500	0	0	0
27	27_g20	E	76.867	g	847.8	0	5000	5500	0	500
27	27_g21	E	76.867	g	615.44	5750	500	56250	0	3250
27	27_g22	E	76.867	g	777.7	571.429	9142.86	31714.3	0	0
27	27_m20	E	76.867	g	208.81	0	8666.67	33000	0	1000
27	27_m21	E	76.867	g	207.24	0	4333.33	9333.33	666.667	666.667
27	27_m22	E	76.867	g	204.1	1000	6000	47666.7	0	4333.33
27	27_p20	E	76.867	g	71.44	0	7500	0	1000	8500
27	27_p21	E	76.867	g	138.16	0	3500	51000	0	500
27	27_p22	E	76.867	g	71.44	0	16000	0	0	3333.33
27	27_p23	E	76.867	g	157	0	18500	20000	1000	18000
50	50_F2	M	60.937	f	0	7500	5500	10500	22500	0
50	50_F5	M	60.937	f	0	1000	3500	5000	0	3500
50	50_F6	M	60.937	f	0	0	8500	28000	3000	0
50	50_F9	M	60.937	f	0	0	0	0	0	0
50	50_Fa	M	60.937	f	0	0	0	0	0	0
50	50_Fb	M	60.937	f	0	4000	500	1000	0	500
50	50_Fc	M	60.937	f	0	2500	6000	5000	4500	0
50	50_Fd	M	60.937	f	0	0	8000	0	10500	0
50	50_Fe	M	60.937	f	0	500	11000	3500	0	0
50	50_g20	M	60.937	g	828.96	250	8250	52500	0	250
50	50_g21	M	60.937	g	800.7	0	7500	1000	0	3750
50	50_g22	M	60.937	g	657.05	0	10250	62000	0	0
50	50_m20	M	60.937	g	213.52	4000	5666.67	1666.67	4000	8666.67
50	50_m21	M	60.937	g	230.79	0	13200	5600	0	0
50	50_m22	M	60.937	g	253.56	2400	11200	9600	3600	800
50	50_p20	M	60.937	g	173.49	0	7500	0	0	0
50	50_p21	M	60.937	g	70.65	500	8000	9500	0	9000
50	50_p22	M	60.937	g	60.46	3500	6000	17500	0	500
60	60_F3R	M	57.019	f	0	0	18500	2500	17500	500
60	60_F7	M	57.019	f	0	2000	4500	0	1000	7000
60	60_Fa	M	57.019	f	0	0	0	0	0	0
60	60_Fb	M	57.019	f	0	3500	1500	0	1000	2000
60	60_Fc	M	57.019	f	0	0	0	32000	11000	0
60	60_Fe	M	57.019	f	0	0	3000	0	2000	0
60	60_Ff	M	57.019	f	0	500	11000	1500	0	2500
60	60_Fg	M	57.019	f	0	0	3000	4000	0	0
60	60_Fh	M	57.019	f	0	0	11500	0	2000	0
60	60_g20	M	57.019	g	1224.6	250	3000	25250	16000	0
60	60_g21	M	57.019	g	686.88	222.222	3333.33	24666.7	222.222	3555.56
60	60_g22	M	57.019	g	607.59	0	1142.86	23714.3	1714.29	857.143
60	60_m20	M	57.019	g	259.05	0	5333.33	2666.67	19333.3	0
60	60_m21	M	57.019	g	461.58	800	6400	0	10000	0
60	60_m22	M	57.019	g	301.44	2333.33	6333.33	1666.67	19666.7	0
60	60_p20	M	57.019	g	178.98	0	1000	0	70500	500
60	60_p21	M	57.019	g	69.02	1500	19000	500	2500	5500
60	60_p22	M	57.019	g	131.88	0	22500	1000	1000	2000
70	70_F3	B	37.412	f	0	0	1000	5500	12000	0
70	70_F4R	B	37.412	f	0	0	2500	16500	0	500
70	70_F6	B	37.412	f	0	0	1000	0	1000	0
70	70_Fa	B	37.412	f	0	8000	1000	0	500	2500
70	70_Fb	B	37.412	f	0	0	10500	5000	0	0
70	70_Fc	B	37.412	f	0	0	1000	1000	0	0
70	70_Fd	B	37.412	f	0	500	8000	12500	1000	0
70	70_Fe	B	37.412	f	0	0	2000	0	2000	7500
70	70_Ff	B	37.412	f	0	0	2000	0	0	0
70	70_g20	B	37.412	g	615.44	1000	5000	24750	6750	0
70	70_g21	B	37.412	g	777.51	0	3428.57	16571.4	4285.71	0
70	70_g22	B	37.412	g	836.81	0	3000	0	0	0
70	70_m20	B	37.412	g	266.9	333.333	1000	14000	4666.67	0
70	70_m21	B	37.412	g	439.6	333.333	2333.33	0	0	0
70	70_m22	B	37.412	g	241.78	333.333	4333.33	666.667	6000	0
70	70_p20	B	37.412	g	106	500	14500	2000	0	0
70	70_p21	B	37.412	g	106.76	0	4500	0	0	0
70	70_p22	B	37.412	g	102.05	0	11000	0	0	0
72	72_F3R	E	65.558	f	0	1000	7500	0	0	0
72	72_F5	E	65.558	f	0	3000	0	0	0	5000
72	72_F6R	E	65.558	f	0	1500	500	1000	0	2000
72	72_F8R	E	65.558	f	0	4000	2000	5500	27000	1500
72	72_Fa	E	65.558	f	0	6500	8000	18500	1500	0
72	72_Fb	E	65.558	f	0	0	7000	4000	23500	0
72	72_Fc	E	65.558	f	0	1000	3500	0	3000	500
72	72_Fd	E	65.558	f	0	1500	4000	5000	11000	0
72	72_Fe	E	65.558	f	0	500	1000	0	500	0
72	72_g20	E	65.558	g	785	1750	4000	20250	22750	2500
72	72_g21	E	65.558	g	1660.28	0	0	0	0	5000
72	72_g22	E	65.558	g	734.76	0	1428.57	28857.1	0	0
72	72_m20	E	65.558	g	329.7	1000	3666.67	7666.67	0	3333.33
72	72_m21	E	65.558	g	234.72	2000	3333.33	3333.33	3000	1333.33
72	72_m22	E	65.558	g	280.25	333.333	11000	1666.67	6333.33	1000
72	72_p20	E	65.558	g	60.46	5000	2500	3000	15000	500
72	72_p21	E	65.558	g	94.99	2500	5500	11000	0	0
72	72_p22	E	65.558	g	86.35	500	8000	9500	2500	500
81	81_F3	B	18.135	f	0	0	1000	0	0	0
81	81_F4	B	18.135	f	0	0	1500	0	0	0
81	81_F5	B	18.135	f	0	0	1500	0	0	2000
81	81_F8	B	18.135	f	0	0	1500	0	0	2500
81	81_g21	B	18.135	g	657.05	0	2250	2500	1250	2750
81	81_g22	B	18.135	g	615.44	250	11250	250	7250	0
81	81_g23	B	18.135	g	647.63	1714.29	8000	6857.14	7142.86	0
81	81_m22	B	18.135	g	259.05	0	1333.33	3333.33	0	15000
81	81_m24	B	18.135	g	314	0	12000	12000	333.333	0
81	81_m25	B	18.135	g	263.76	0	1666.67	5000	10666.7	2000
81	81_mg	B	18.135	g	507.11	1500	11250	250	5500	0
81	81_p23	B	18.135	g	94.2	0	27500	6500	4500	1000
81	81_pa	B	18.135	g	188.4	0	6000	12000	0	0
81	81_pb	B	18.135	g	87.92	500	18500	5000	3500	0
81	81_pm	B	18.135	g	146.8	0	8333.33	14000	12333.3	0
81	81_R	B	18.135	f	0	0	3500	500	0	1000
81	81_RR	B	18.135	f	0	0	500	2000	0	0
81	81_RRR	B	18.135	f	0	0	500	11500	5500	5000
81	81_RRRR	B	18.135	f	0	2500	3500	9500	3500	5000
81	81_RRRRR	B	18.135	f	0	0	7000	3500	0	0
82	82_F1R	E	65.64	f	0	0	14500	1500	0	0
82	82_F3	E	65.64	f	0	0	8500	2000	0	500
82	82_F4	E	65.64	f	0	4000	7333.33	2666.67	0	1333.33
82	82_F6	E	65.64	f	0	7500	3000	5500	0	1500
82	82_F9	E	65.64	f	0	0	11000	0	0	0
82	82_Fa	E	65.64	f	0	0	12500	9500	0	0
82	82_Fb	E	65.64	f	0	0	3500	0	3000	1000
82	82_Fc	E	65.64	f	0	1500	5500	0	500	0
82	82_Fe	E	65.64	f	0	0	6000	0	0	500
82	82_g20	E	65.64	g	693.94	250	15500	20000	0	500
82	82_g21	E	65.64	g	827.39	250	3750	250	0	5500
82	82_g22	E	65.64	g	1785.88	0	12500	6750	0	0
82	82_m20	E	65.64	g	551.07	333.333	16333.3	16000	0	0
82	82_m21	E	65.64	g	345.4	666.667	4666.67	35000	0	1333.33
82	82_m22	E	65.64	g	259.05	0	8666.67	34666.7	1000	666.667
82	82_p20	E	65.64	g	63.59	0	6500	0	0	0
82	82_p21	E	65.64	g	43.96	500	23000	0	0	0
82	82_p22	E	65.64	g	69.08	500	9000	2000	0	1000
82	82_p23	E	65.64	g	106	1000	6000	1500	1000	6500
86	86_F1R	B	29.808	f	0	0	2500	14000	0	1000
86	86_F2	B	29.808	f	0	0	0	0	0	0
86	86_F3R	B	29.808	f	0	1000	23000	1500	500	0
86	86_F5	B	29.808	f	0	0	11500	4500	1000	0
86	86_F7	B	29.808	f	0	0	7500	13500	0	0
86	86_F8R	B	29.808	f	0	0	500	0	0	0
86	86_Fa	B	29.808	f	0	0	0	0	0	0
86	86_Fb	B	29.808	f	0	3500	14500	3000	2000	500
86	86_Fd	B	29.808	f	0	1000	5000	1500	1500	1000
86	86_g20	B	29.808	g	621.72	0	8000	37428.6	857.143	0
86	86_g21	B	29.808	g	614.66	2250	6250	9750	1500	1000
86	86_g22	B	29.808	g	612.3	4000	8250	13750	1500	750
86	86_m20	B	29.808	g	360.32	2000	11333.3	21333.3	1333.33	0
86	86_m21	B	29.808	g	230.79	666.667	22000	26666.7	1333.33	666.667
86	86_m22	B	29.808	g	200.96	333.333	1000	10000	9000	1000
86	86_p20	B	29.808	g	69.08	2500	11500	7500	1500	2500
86	86_p21	B	29.808	g	120.89	0	9000	7000	6500	0
86	86_p22	B	29.808	g	50.24	1500	14500	11500	0	8500
89	89_F1	M	41.926	f	0	0	0	0	0	0
89	89_F2	M	41.926	f	0	0	0	0	0	0
89	89_F3	M	41.926	f	0	500	3000	21500	0	21000
89	89_F4	M	41.926	f	0	0	1500	0	0	2000
89	89_F5	M	41.926	f	0	2000	8000	0	0	24000
89	89_F6	M	41.926	f	0	1500	10000	2000	6000	1000
89	89_F7	M	41.926	f	0	0	4000	1500	0	2500
89	89_F8	M	41.926	f	0	0	9500	5500	4000	0
89	89_F9	M	41.926	f	0	500	3500	3500	5000	500
89	89_g20	M	41.926	g	1083.3	0	1500	7500	3000	0
89	89_g21	M	41.926	g	602.88	571.429	10000	15142.9	7142.86	857.143
89	89_g22	M	41.926	g	804.63	1000	18000	12250	3250	250
89	89_m20	M	41.926	g	439.6	0	9200	28400	0	0
89	89_m21	M	41.926	g	353.25	0	10000	6666.67	12000	0
89	89_m22	M	41.926	g	235.5	0	3000	13333.3	53333.3	0
89	89_m23	M	41.926	g	219.8	0	4000	7333.33	11000	0
89	89_mp	M	41.926	g	266.9	0	1500	0	30000	0
89	89_p20	M	41.926	g	117.75	0	3000	4000	500	1000
89	89_p22	M	41.926	g	94.99	0	6500	1500	7000	500
89	89_pm	M	41.926	g	125.6	0	1500	10500	18000	0
