# Supplementary material for: Biomass allocation and plant morphology explain the difference in shrub species abundance in a temperate forest
Source: Ecol Evol. 2023 Dec 3;13(12):e10774. doi: 10.1002/ece3.10774 (PMC10694385; doi:10.1002/ece3.10774)
Supplement: Supplementary file 1 — Appendix S1 [file ECE3-13-e10774-s001.zip › A1_Functional traits_all traits_PCA output_mod7.0_2016.xls]

## Sheet: Sheet1
Landscape	Site	ID_complet	Species	Size_class	Forest_gap	PC1	PC2	PC3	PC4
1	1FOR1	1FOR1_CHE1	HS	Small	Forest	-0.379886	-0.298038	0.544646	-0.262215
1	1FOR1	1FOR1_CHE2	HS	Large	Forest	0.50225	0.174092	0.0397833	0.788566
1	1FOR1	1FOR1_ERE1	MM	Small	Forest	0.408752	-0.25852	-0.0139843	-0.612326
1	1FOR1	1FOR1_ERE2	MM	Large	Forest	0.626336	-0.287058	-0.445231	0.00950121
1	1FOR1	1FOR1_NOL1	HZ	Small	Forest	-1.25389	0.140044	-0.164712	-0.291219
1	1FOR1	1FOR1_NOL2	HZ	Large	Forest	0.0264237	0.406876	0.146933	0.240366
1	1FOR1	1FOR1_VIA1	HB	Small	Forest	0.0215791	0.0869826	-0.355501	-0.564673
1	1FOR1	1FOR1_VIA2	HB	Large	Forest	0.558401	0.105683	-0.37395	-0.468318
1	1FOR1	1FOR1_VIC1	WR	Small	Forest	0.536843	-0.695836	0.631544	0.0741494
1	1FOR1	1FOR1_VIC2	WR	Large	Forest	0.286954	-0.48151	0.551011	0.211446
1	1FOR2	1FOR2_CHE1	HS	Small	Forest	-0.379471	-0.528544	0.297459	-0.362981
1	1FOR2	1FOR2_CHE2	HS	Large	Forest	-0.0355056	-0.448522	-0.0887115	0.67646
1	1FOR2	1FOR2_ERE1	MM	Small	Forest	-0.468702	0.101913	-0.183705	-0.754102
1	1FOR2	1FOR2_ERE2	MM	Large	Forest	-0.702441	0.531275	-0.100006	0.158547
1	1FOR2	1FOR2_NOL1	HZ	Small	Forest	-0.373633	0.283875	0.0401857	-0.227529
1	1FOR2	1FOR2_NOL2	HZ	Large	Forest	-0.374634	0.820262	-0.126373	0.0394856
1	1FOR2	1FOR2_VIA1	HB	Small	Forest	0.479184	-0.901337	-0.527356	-0.251738
1	1FOR2	1FOR2_VIA2	HB	Large	Forest	0.724646	-0.539145	-1.16798	0.000100497
1	1FOR2	1FOR2_VIC1	WR	Small	Forest	0.272521	-0.259756	1.70926	0.129093
1	1FOR2	1FOR2_VIC2	WR	Large	Forest	-0.27662	0.253895	0.0442365	0.371687
1	1FOR3	1FOR3_CHE1	HS	Small	Forest	-0.0626801	-0.387109	0.401399	-0.389367
1	1FOR3	1FOR3_ERE1	MM	Small	Forest	-0.621501	-0.197589	-0.370055	-0.950032
1	1FOR3	1FOR3_ERE2	MM	Large	Forest	0.263307	0.434054	-0.275706	-0.717797
1	1FOR3	1FOR3_NOL1	HZ	Small	Forest	-0.92457	-0.133761	-0.0676231	-0.468062
1	1FOR3	1FOR3_NOL2	HZ	Large	Forest	-0.440902	1.04031	-0.386434	0.208153
1	1FOR3	1FOR3_VIA1	HB	Small	Forest	0.771904	-0.763693	-0.915203	-0.704051
1	1FOR3	1FOR3_VIA2	HB	Large	Forest	0.496224	-0.34951	-0.437601	-0.191977
1	1FOR3	1FOR3_VIC1	WR	Small	Forest	-0.388961	-0.454151	-0.144335	-0.518257
1	1FOR4	1FOR4_CHE1	HS	Small	Forest	0.544692	-0.405047	0.562258	-0.370154
1	1FOR4	1FOR4_CHE2	HS	Large	Forest	0.229561	0.257632	0.819233	0.430747
1	1FOR4	1FOR4_ERE1	MM	Small	Forest	-0.124467	-0.184947	-0.0313042	-0.207562
1	1FOR4	1FOR4_ERE2	MM	Large	Forest	-0.521786	-0.0113385	-0.307302	-0.221509
1	1FOR4	1FOR4_NOL1	HZ	Small	Forest	-0.309476	-0.0901566	0.155678	-0.526699
1	1FOR4	1FOR4_NOL2	HZ	Large	Forest	-0.228225	-0.00800836	-0.0552929	0.239489
1	1FOR4	1FOR4_VIA1	HB	Small	Forest	0.23667	-0.698892	-0.22291	-0.296577
1	1FOR4	1FOR4_VIA2	HB	Large	Forest	0.570875	-0.231266	-0.335649	-0.306306
1	1FOR4	1FOR4_VIC2	WR	Large	Forest	-0.66831	0.340233	0.176034	0.293035
1	1H2BB	1H2BB_CHE1	HS	Small	Gap	-0.276784	-0.481959	0.183762	0.26901
1	1H2BB	1H2BB_CHE2	HS	Large	Gap	0.331309	0.125647	0.790065	0.75692
1	1H2BB	1H2BB_ERE1	MM	Small	Gap	-0.253693	-0.127886	0.0287982	-0.151027
1	1H2BB	1H2BB_ERE2	MM	Large	Gap	0.382064	0.589841	-0.563153	0.143514
1	1H2BB	1H2BB_NOL1	HZ	Small	Gap	0.245129	-0.490684	0.495841	-0.0347444
1	1H2BB	1H2BB_NOL2	HZ	Large	Gap	0.600255	0.30858	0.130295	0.818646
1	1H2BB	1H2BB_VIA1	HB	Small	Gap	0.551898	-0.276783	-0.105277	-0.506858
1	1H2BB	1H2BB_VIA2	HB	Large	Gap	1.52028	2.20172	0.0587939	-0.349156
1	1H2BB	1H2BB_VIC1	WR	Small	Gap	0.0923833	-0.809009	0.684795	0.139232
1	1H2BB	1H2BB_VIC2	WR	Large	Gap	0.171315	-0.484245	0.0499757	0.387561
1	1H2BE	1H2BE_CHE1	HS	Small	Gap	-0.380494	-0.0501499	0.5337	0.200882
1	1H2BE	1H2BE_ERE1	MM	Small	Gap	-0.0881853	0.516113	-0.377457	-0.33456
1	1H2BE	1H2BE_ERE2	MM	Large	Gap	-0.157694	1.16398	-0.76586	-0.561793
1	1H2BE	1H2BE_NOL1	HZ	Small	Gap	-0.88039	-0.0937317	-0.0349147	-0.169173
1	1H2BE	1H2BE_NOL2	HZ	Large	Gap	0.436797	0.56598	1.00012	0.300741
1	1H2BE	1H2BE_VIA1	HB	Small	Gap	-0.584756	-0.101907	-0.507827	-0.393175
1	1H2BE	1H2BE_VIA2	HB	Large	Gap	0.757888	0.689204	-0.141167	-0.202595
1	1H2BE	1H2BE_VIC1	WR	Small	Gap	0.341921	-0.656854	0.805856	0.579921
1	1H2BE	1H2BE_VIC2	WR	Large	Gap	0.313331	-0.77148	-0.229653	0.594233
27	27FOR1	27FOR1_CHE1	HS	Small	Forest	-0.0289705	-0.112509	0.119234	-0.201106
27	27FOR1	27FOR1_ERE1	MM	Small	Forest	-0.0549044	-0.0830724	-0.196586	-0.427788
27	27FOR1	27FOR1_ERE2	MM	Large	Forest	-0.0047918	0.919091	-0.0197322	-0.226811
27	27FOR1	27FOR1_NOL1	HZ	Small	Forest	-0.937296	0.0866607	0.0564976	-0.240935
27	27FOR1	27FOR1_NOL2	HZ	Large	Forest	-0.412404	0.495846	-0.138166	-0.229251
27	27FOR1	27FOR1_VIA1	HB	Small	Forest	0.0699958	-0.744796	-0.0846155	-0.700011
27	27FOR1	27FOR1_VIA2	HB	Large	Forest	0.964772	0.255455	-1.50033	0.148367
27	27FOR1	27FOR1_VIC1	WR	Small	Forest	-0.0272885	-0.464179	0.0952237	-0.0469511
27	27FOR2	27FOR2_CHE1	HS	Small	Forest	-0.333269	-0.0846899	0.0127852	-0.13574
27	27FOR2	27FOR2_CHE2	HS	Large	Forest	-0.50626	0.313321	0.325158	0.744947
27	27FOR2	27FOR2_ERE1	MM	Small	Forest	0.482505	-0.333686	0.213288	-0.934175
27	27FOR2	27FOR2_ERE2	MM	Large	Forest	-0.430143	-0.0125808	-0.843007	-0.122119
27	27FOR2	27FOR2_NOL1	HZ	Small	Forest	-0.256837	0.0151701	0.156792	-0.26247
27	27FOR2	27FOR2_NOL2	HZ	Large	Forest	-0.0403482	0.269054	-0.399154	0.134888
27	27FOR2	27FOR2_VIA1	HB	Small	Forest	-0.140683	-0.401972	-0.531841	-0.8048
27	27FOR2	27FOR2_VIA2	HB	Large	Forest	0.17866	-0.055666	-0.824751	-0.330349
27	27FOR2	27FOR2_VIC1	WR	Small	Forest	-1.17241	0.0686918	0.0451494	-0.103377
27	27FOR2	27FOR2_VIC2	WR	Large	Forest	-0.30978	0.169064	-0.408196	0.556914
27	27FOR3	27FOR3_CHE1	HS	Small	Forest	0.0575037	-0.650558	0.754373	0.229162
27	27FOR3	27FOR3_CHE2	HS	Large	Forest	-0.755261	0.4514	0.240071	0.338793
27	27FOR3	27FOR3_ERE1	MM	Small	Forest	0.277217	-0.0244499	0.421754	-0.236915
27	27FOR3	27FOR3_ERE2	MM	Large	Forest	-0.840907	0.372056	-0.00406912	0.081394
27	27FOR3	27FOR3_NOL1	HZ	Small	Forest	-0.909497	0.0748171	-0.213499	-0.213268
27	27FOR3	27FOR3_NOL2	HZ	Large	Forest	-0.311464	1.26568	0.0720518	0.413318
27	27FOR3	27FOR3_VIA1	HB	Small	Forest	0.621969	-0.669721	-0.686458	-0.220609
27	27FOR3	27FOR3_VIA2	HB	Large	Forest	0.177815	0.554047	-0.643852	-0.169417
27	27FOR3	27FOR3_VIC2	WR	Large	Forest	-0.291866	0.161825	-0.167853	0.329926
27	27FOR4	27FOR4_CHE1	HS	Small	Forest	0.685064	-0.528904	0.678587	-0.230295
27	27FOR4	27FOR4_CHE2	HS	Large	Forest	0.865822	1.08688	0.165667	0.284829
27	27FOR4	27FOR4_ERE1	MM	Small	Forest	0.00639176	-0.26772	-0.510637	-0.585312
27	27FOR4	27FOR4_ERE2	MM	Large	Forest	-0.641628	0.168406	-0.32081	0.0563665
27	27FOR4	27FOR4_NOL1	HZ	Small	Forest	-0.981485	-0.165698	0.000115189	0.0131851
27	27FOR4	27FOR4_NOL2	HZ	Large	Forest	-0.0705158	0.426356	-0.0451002	-0.0716711
27	27FOR4	27FOR4_VIA1	HB	Small	Forest	0.637634	0.412731	0.589129	-0.609086
27	27FOR4	27FOR4_VIA2	HB	Large	Forest	0.425045	-0.147114	-0.304467	-0.217253
27	27FOR4	27FOR4_VIC1	WR	Small	Forest	0.395518	-0.518684	1.39735	-0.450266
27	27FOR4	27FOR4_VIC2	WR	Large	Forest	-0.216542	-0.352714	-0.342526	0.320134
27	27H2BH	27H2BH_CHE1	HS	Small	Gap	-0.0445504	-0.435798	0.133096	0.626465
27	27H2BH	27H2BH_ERE1	MM	Small	Gap	-0.184679	-0.452779	0.249623	1.01051
27	27H2BH	27H2BH_ERE2	MM	Large	Gap	0.133536	0.197132	-0.316847	0.26257
27	27H2BH	27H2BH_NOL1	HZ	Small	Gap	-1.147	0.147051	0.132711	0.3909
27	27H2BH	27H2BH_NOL2	HZ	Large	Gap	0.0495198	0.0662819	-1.10784	1.01511
27	27H2BH	27H2BH_VIA2	HB	Large	Gap	0.751926	0.367413	-0.862432	0.953267
27	27H2BH	27H2BH_VIC1	WR	Small	Gap	-0.526168	0.06574	0.546572	0.601904
27	27H2BH	27H2BH_VIC2	WR	Large	Gap	0.155805	-0.13252	0.135387	0.249406
27	27H2BI	27H2BI_CHE1	HS	Small	Gap	-0.168807	-0.592714	0.120573	0.35735
27	27H2BI	27H2BI_CHE2	HS	Large	Gap	0.297733	-0.201288	0.451169	1.11659
27	27H2BI	27H2BI_ERE1	MM	Small	Gap	-0.302819	-0.838438	-0.505861	0.607967
27	27H2BI	27H2BI_ERE2	MM	Large	Gap	-0.129138	-0.0585316	0.00844759	0.154341
27	27H2BI	27H2BI_NOL1	HZ	Small	Gap	-0.503531	-0.406806	-0.0537429	1.06825
27	27H2BI	27H2BI_NOL2	HZ	Large	Gap	-0.909592	0.503322	-0.32434	0.406964
27	27H2BI	27H2BI_VIA1	HB	Small	Gap	-0.960449	-0.179761	-0.272779	0.524089
27	27H2BI	27H2BI_VIA2	HB	Large	Gap	0.807985	0.671004	-0.443578	0.1393
81	81FOR1	81FOR1_CHE1	HS	Small	Forest	0.0987385	-0.172593	1.0962	-0.640767
81	81FOR1	81FOR1_ERE1	MM	Small	Forest	0.0457084	0.332286	0.917482	-0.24567
81	81FOR1	81FOR1_NOL1	HZ	Small	Forest	-1.06424	0.299889	0.0245791	-0.183048
81	81FOR1	81FOR1_NOL2	HZ	Large	Forest	0.0557244	0.905109	0.0426302	-0.0657553
81	81FOR1	81FOR1_VIA1	HB	Small	Forest	-0.148476	-0.354722	0.63353	0.00489394
81	81FOR1	81FOR1_VIA2	HB	Large	Forest	0.107623	-0.246476	-0.543335	0.161104
81	81FOR2	81FOR2_CHE2	HS	Large	Forest	0.455116	0.375116	0.757739	0.718544
81	81FOR2	81FOR2_ERE1	MM	Small	Forest	-0.503999	0.254474	0.209337	0.0144656
81	81FOR2	81FOR2_ERE2	MM	Large	Forest	0.00801193	0.701196	-0.24229	-0.292029
81	81FOR2	81FOR2_NOL1	HZ	Small	Forest	-0.605119	0.646739	0.750891	-0.657805
81	81FOR2	81FOR2_NOL2	HZ	Large	Forest	-0.713242	0.179456	-0.522629	-0.178717
81	81FOR2	81FOR2_VIA2	HB	Large	Forest	0.690203	0.347373	-0.628533	0.273851
81	81FOR2	81FOR2_VIC1	WR	Small	Forest	-0.097327	0.373579	1.67252	0.0433687
81	81FOR3	81FOR3_CHE1	HS	Small	Forest	-0.213512	-0.471761	0.926506	-0.273927
81	81FOR3	81FOR3_ERE1	MM	Small	Forest	-0.497908	-0.449423	-0.778086	-0.503895
81	81FOR3	81FOR3_NOL1	HZ	Small	Forest	-0.0816837	0.331694	0.694448	0.224759
81	81FOR3	81FOR3_VIA1	HB	Small	Forest	-0.0111706	0.0236323	0.097929	-0.172781
81	81FOR3	81FOR3_VIC1	WR	Small	Forest	-0.110257	-0.0198332	0.562522	0.0444541
81	81FOR4	81FOR4_CHE1	HS	Small	Forest	0.193487	-0.721518	0.536553	-0.0158403
81	81FOR4	81FOR4_ERE1	MM	Small	Forest	-1.05307	0.0637142	-0.39203	-0.61812
81	81FOR4	81FOR4_NOL1	HZ	Small	Forest	-0.615756	-0.23587	-0.0601172	-0.108073
81	81FOR4	81FOR4_VIC1	WR	Small	Forest	0.393339	-0.906685	-0.0973942	-0.0945438
81	81H2BF	81H2BF_CHE1	HS	Small	Gap	0.176595	-0.393879	0.462567	-0.0780967
81	81H2BF	81H2BF_ERE1	MM	Small	Gap	-0.79026	-0.0722354	-0.440901	-0.451669
81	81H2BF	81H2BF_ERE2	MM	Large	Gap	-0.465396	0.536539	-0.721199	-0.054921
81	81H2BF	81H2BF_NOL1	HZ	Small	Gap	-1.10455	0.474066	0.152533	-0.378341
81	81H2BF	81H2BF_NOL2	HZ	Large	Gap	-0.168046	0.903703	-0.194785	0.22669
81	81H2BF	81H2BF_VIA1	HB	Small	Gap	0.0926364	-0.807075	-0.327479	-0.427275
81	81H2BF	81H2BF_VIA2	HB	Large	Gap	0.224633	-0.258995	-0.797131	0.174774
81	81H2BF	81H2BF_VIC1	WR	Small	Gap	-0.501895	0.216045	0.16821	-0.716172
81	81H2BF	81H2BF_VIC2	WR	Large	Gap	-0.867813	0.383979	0.436059	0.409722
81	81H2BG	81H2BG_ERE1	MM	Small	Gap	-1.13599	-0.121114	-0.479397	-0.274511
81	81H2BG	81H2BG_ERE2	MM	Large	Gap	-0.0990669	0.433328	-0.39994	-0.246371
81	81H2BG	81H2BG_NOL1	HZ	Small	Gap	0.301667	-0.471392	0.307775	-0.0589537
81	81H2BG	81H2BG_NOL2	HZ	Large	Gap	0.115073	0.957698	0.228008	0.548728
81	81H2BG	81H2BG_VIA1	HB	Small	Gap	0.491665	-0.488694	-0.122656	-0.1071
81	81H2BG	81H2BG_VIA2	HB	Large	Gap	0.515471	0.0919281	-0.694245	0.303636
81	81H2BG	81H2BG_VIC2	WR	Large	Gap	0.553201	-0.0964788	0.076899	1.20065
81	81H2BH	81H2BH_CHE1	HS	Small	Gap	-0.155825	0.0916817	0.57982	-1.14536
81	81H2BH	81H2BH_ERE1	MM	Small	Gap	-0.487218	-0.179463	-0.309675	0.438628
81	81H2BH	81H2BH_ERE2	MM	Large	Gap	0.532444	1.17684	-0.364962	-0.144366
81	81H2BH	81H2BH_NOL1	HZ	Small	Gap	-0.659197	0.12395	0.0872387	-0.497194
81	81H2BH	81H2BH_NOL2	HZ	Large	Gap	0.560997	0.607752	0.3789	0.247168
81	81H2BH	81H2BH_VIA1	HB	Small	Gap	0.393325	-0.157695	-0.566603	-1.07947
81	81H2BH	81H2BH_VIA2	HB	Large	Gap	0.31407	-0.845297	-0.760318	-0.37597
81	81H2BH	81H2BH_VIC1	WR	Small	Gap	0.564076	-0.592188	1.29492	0.104688
81	81H2BH	81H2BH_VIC2	WR	Large	Gap	-0.0580674	-0.539872	-0.0942731	0.462548
81	81H2BJ	81H2BJ_CHE1	HS	Small	Gap	0.302858	0.531573	1.09221	0.560007
81	81H2BJ	81H2BJ_ERE1	MM	Small	Gap	-0.0626532	-0.52651	-0.160535	0.128115
81	81H2BJ	81H2BJ_ERE2	MM	Large	Gap	0.644769	0.598523	-0.630072	0.348229
81	81H2BJ	81H2BJ_NOL1	HZ	Small	Gap	0.301018	-0.571406	-0.147359	-0.25341
81	81H2BJ	81H2BJ_NOL2	HZ	Large	Gap	0.853104	1.22989	0.305524	0.456384
81	81H2BJ	81H2BJ_VIA1	HB	Small	Gap	-0.0275216	-0.713905	-0.723635	-0.259493
81	81H2BJ	81H2BJ_VIA2	HB	Large	Gap	0.583923	0.589587	-0.712547	-0.456801
81	81H2BJ	81H2BJ_VIC1	WR	Small	Gap	0.556778	-0.644428	0.647399	-0.55251
81	81H2BJ	81H2BJ_VIC2	WR	Large	Gap	-0.353417	-0.266429	-0.0344552	0.542454
89	89FOR1	89FOR1_CHE1	HS	Small	Forest	-0.116397	-0.460106	0.330849	-0.243564
89	89FOR1	89FOR1_CHE2	HS	Large	Forest	0.592884	0.420838	0.344007	1.41568
89	89FOR1	89FOR1_ERE1	MM	Small	Forest	1.18382	1.61855	1.74205	-3.09022
89	89FOR1	89FOR1_ERE2	MM	Large	Forest	0.110704	-0.270569	-0.677745	-0.147008
89	89FOR1	89FOR1_NOL1	HZ	Small	Forest	-0.853461	0.212934	0.249109	0.161085
89	89FOR1	89FOR1_NOL2	HZ	Large	Forest	-0.563402	0.3348	0.306652	0.25228
89	89FOR1	89FOR1_VIA1	HB	Small	Forest	0.525254	-0.393383	-0.244226	-0.544098
89	89FOR1	89FOR1_VIA2	HB	Large	Forest	0.245775	-0.172004	-0.585299	-0.996734
89	89FOR1	89FOR1_VIC1	WR	Small	Forest	-0.504036	-0.563633	-0.276453	-0.138975
89	89FOR1	89FOR1_VIC2	WR	Large	Forest	-0.169036	0.362835	-0.587055	0.544182
89	89FOR2	89FOR2_CHE1	HS	Small	Forest	-0.0868064	-0.421002	0.532709	-0.35614
89	89FOR2	89FOR2_ERE1	MM	Small	Forest	0.293819	-0.588585	0.00633071	-0.430278
89	89FOR2	89FOR2_ERE2	MM	Large	Forest	0.0370095	0.705592	-0.224908	-0.686073
89	89FOR2	89FOR2_NOL1	HZ	Small	Forest	-0.856607	0.277797	0.638384	-0.294291
89	89FOR2	89FOR2_VIA1	HB	Small	Forest	0.510732	-0.317515	-0.586968	-0.248545
89	89FOR2	89FOR2_VIA2	HB	Large	Forest	0.452815	-0.0853474	-0.235884	0.256134
89	89FOR2	89FOR2_VIC1	WR	Small	Forest	-0.128225	-0.312899	0.169431	-0.0233289
89	89FOR2	89FOR2_VIC2	WR	Large	Forest	0.355895	-0.165632	0.13813	-0.167797
89	89FOR3	89FOR3_CHE1	HS	Small	Forest	0.113034	-0.386606	0.211268	0.0339328
89	89FOR3	89FOR3_CHE2	HS	Large	Forest	0.523282	0.0838262	-0.0601544	0.924033
89	89FOR3	89FOR3_ERE1	MM	Small	Forest	0.632018	-0.690056	0.00649341	-0.780759
89	89FOR3	89FOR3_ERE2	MM	Large	Forest	-0.275521	-0.106483	-0.132782	0.111229
89	89FOR3	89FOR3_NOL1	HZ	Small	Forest	-0.347478	-0.242777	0.0740887	-0.0816631
89	89FOR3	89FOR3_NOL2	HZ	Large	Forest	-0.270471	0.0203799	-0.192464	0.0135953
89	89FOR3	89FOR3_VIA1	HB	Small	Forest	0.24934	-0.178408	0.593386	0.0995519
89	89FOR3	89FOR3_VIA2	HB	Large	Forest	0.979686	1.00646	-0.755181	0.27371
89	89FOR3	89FOR3_VIC1	WR	Small	Forest	0.460575	-0.670318	0.242601	-0.0530341
89	89FOR3	89FOR3_VIC2	WR	Large	Forest	-0.181954	-0.142805	-0.45029	0.270003
89	89FOR4	89FOR4_CHE1	HS	Small	Forest	0.238085	-0.81897	-0.0110702	0.0823698
89	89FOR4	89FOR4_CHE2	HS	Large	Forest	0.515139	-0.278922	0.221789	0.0520169
89	89FOR4	89FOR4_ERE1	MM	Small	Forest	-0.740571	0.464038	0.201297	-0.290691
89	89FOR4	89FOR4_ERE2	MM	Large	Forest	-0.192197	-0.310624	-0.650941	0.00143696
89	89FOR4	89FOR4_NOL1	HZ	Small	Forest	-0.7624	0.207826	0.195737	0.0109494
89	89FOR4	89FOR4_NOL2	HZ	Large	Forest	0.529185	0.642634	-0.280584	0.627678
89	89FOR4	89FOR4_VIA1	HB	Small	Forest	0.846659	-0.594029	0.0668584	-0.565129
89	89FOR4	89FOR4_VIA2	HB	Large	Forest	0.372954	-0.40927	-0.72121	-0.0308
89	89FOR4	89FOR4_VIC1	WR	Small	Forest	0.407016	-0.315992	0.875492	-0.160062
89	89FOR4	89FOR4_VIC2	WR	Large	Forest	0.841624	0.534765	0.255292	-0.245026
89	89H2BB	89H2BB_CHE1	HS	Small	Gap	-0.747688	-0.0406827	0.393743	-0.478587
89	89H2BB	89H2BB_CHE2	HS	Large	Gap	-0.415855	-0.219388	0.136107	0.659601
89	89H2BB	89H2BB_ERE1	MM	Small	Gap	0.318534	0.482004	0.570237	0.0579623
89	89H2BB	89H2BB_ERE2	MM	Large	Gap	-0.768281	0.627387	-0.264932	-0.284846
89	89H2BB	89H2BB_NOL1	HZ	Small	Gap	0.161807	-0.260018	0.0214272	-0.372261
89	89H2BB	89H2BB_NOL2	HZ	Large	Gap	0.0929723	0.794346	0.0204493	0.838071
89	89H2BB	89H2BB_VIA1	HB	Small	Gap	0.416776	-0.613049	-0.482164	-0.15008
89	89H2BB	89H2BB_VIA2	HB	Large	Gap	0.166179	0.199967	-0.498158	0.344553
89	89H2BB	89H2BB_VIC1	WR	Small	Gap	0.305825	-0.641315	0.366039	0.196743
89	89H2BB	89H2BB_VIC2	WR	Large	Gap	0.249344	0.114331	0.0315164	0.583297
89	89H2BD	89H2BD_CHE2	HS	Large	Gap	0.336231	-0.284491	-0.159881	0.957081
89	89H2BD	89H2BD_ERE1	MM	Small	Gap	-0.543227	-0.138586	-0.276002	0.694264
89	89H2BD	89H2BD_ERE2	MM	Large	Gap	-0.145812	-0.287034	-0.164833	0.394119
89	89H2BD	89H2BD_NOL1	HZ	Small	Gap	-0.409993	0.0889207	0.412127	0.613863
89	89H2BD	89H2BD_NOL2	HZ	Large	Gap	-0.0385147	0.18363	-0.0513818	0.536388
89	89H2BD	89H2BD_VIA1	HB	Small	Gap	0.347236	-0.882388	-0.137371	0.679253
89	89H2BD	89H2BD_VIA2	HB	Large	Gap	0.293064	-0.373961	-0.340224	0.552868
89	89H2BD	89H2BD_VIC2	WR	Large	Gap	-0.0547144	-0.500752	0.465272	1.65951
89	89H2BE	89H2BE_CHE1	HS	Small	Gap	0.399162	-0.130697	1.17614	0.586825
89	89H2BE	89H2BE_ERE1	MM	Small	Gap	-0.288836	0.723821	0.153005	-0.838365
89	89H2BE	89H2BE_ERE2	MM	Large	Gap	0.500409	0.539269	-0.784657	0.0921403
89	89H2BE	89H2BE_NOL1	HZ	Small	Gap	-0.209279	0.272332	0.49155	0.0631199
89	89H2BE	89H2BE_NOL2	HZ	Large	Gap	0.681721	1.31128	-0.126023	0.632315
89	89H2BE	89H2BE_VIA1	HB	Small	Gap	0.445788	-0.459113	-0.405163	-0.53722
89	89H2BE	89H2BE_VIA2	HB	Large	Gap	0.829668	0.194544	-0.577085	-0.127338
