# Supplementary material for: Biomass allocation and plant morphology explain the difference in shrub species abundance in a temperate forest
Source: Ecol Evol. 2023 Dec 3;13(12):e10774. doi: 10.1002/ece3.10774 (PMC10694385; doi:10.1002/ece3.10774)
Supplement: Supplementary file 1 — Appendix S1 [file ECE3-13-e10774-s001.zip › A1_Functional traits_all traits_total.xls]

## Sheet: total
Landscape	Site	ID_complet	Species	Size_class	Forest_gap	Spa_Het	Gap_Size	Abundance1	Abundance2	Compo_ER	Compo_EPB	Compo_SAB	Compo_BOB	Compo_BOJ	Compe_Shrub	Compe_Tree	Light_dir_ind	Light_dif_ind	Light_tot_ind	Light_dir_center	Light_dif_center	Light_tot_center	Height	Num_stems	Growth	Growth2	Number_leaves	Branch_number1	Branch_number2	Dead_branch1	Dead_branch2	Branch_length1	Branch_length2	Lateral_extension	Crown_HD	Percent_crown	TLA	LAI	LDI	LAR	BMF	LMF	SMF	RMF	BSMF	LS	SLA	LDMC
1	1FOR1	1FOR1_CHE1	HS	Small	Forest	HET	0	0	2675.59	60	0	0	10	30	35	35	19	13	16	12	10	11	30	2	3	4	27	0	2	0	0	0	25	32	0.618182	0.566667	417.693	0.703595	7.59442	59.6705	0.285714	0.142857	0	0.571429	0.285714	15.4701	0.0368336	0.42
1	1FOR1	1FOR1_CHE2	HS	Large	Forest	HET	0	0	0	60	0	0	10	30	35	35	14	12	13	12	10	11	123	1	2	3.5	359	3	30	0	5	140	400	96	0.756757	0.569106	4900.4	0.729589	7.39125	64.4789	0.263158	0.0789474	0.342105	0.315789	0.605263	13.6501	0.0341253	0.4
1	1FOR1	1FOR1_ERE1	MM	Small	Forest	HET	0	2000	0	60	0	0	10	30	35	35	15	11	13	12	10	11	81	1	1	1	28	0	7	0	1	0	10	55	0.659794	0.395062	1503.25	0.8141	16.5192	88.4264	0.176471	0.117647	0.411765	0.294118	0.588235	53.6874	0.0367722	0.208571
1	1FOR1	1FOR1_ERE2	MM	Large	Forest	HET	0	0	0	60	0	0	10	30	35	35	19	9	14	12	10	11	143	3	1.5	1	86	3	10	0	2	210	160	115	0.606061	0.559441	4487.2	0.328063	8.74697	74.7866	0	0.15	0.65	0.2	0.65	52.1767	0.0367442	0.236667
1	1FOR1	1FOR1_NOL1	HZ	Small	Forest	HET	0	4000	0	60	0	0	10	30	35	35	13	11	12	12	10	11	33	1	6	7	5	1	0	0	0	10	0	27	0.701754	0.606061	294.242	0.461472	6.84283	1.28043	0	0.00174064	0.00174064	0.996519	0.00174064	58.8484	0.0352385	0.334
1	1FOR1	1FOR1_NOL2	HZ	Large	Forest	HET	0	12000	0	60	0	0	10	30	35	35	16	10	13	12	10	11	162	4	7	7.5	114	3	13	0	3	160	210	62	1.40645	0.67284	6187.88	1.31241	11.6314	27.7484	0.103139	0.0717489	0.318386	0.506726	0.421525	54.2797	0.0333004	0.271667
1	1FOR1	1FOR1_VIA1	HB	Small	Forest	HET	0	0	0	60	0	0	10	30	35	35	6	9	7	12	10	11	75	1	1.5	12	13	1	1	0	0	40	30	57	0.619048	0.52	1931.77	0.620018	13.3225	52.2099	0.162162	0.0810811	0.216216	0.540541	0.378378	148.598	0.0257535	0.25087
1	1FOR1	1FOR1_VIA2	HB	Large	Forest	HET	0	0	0	60	0	0	10	30	35	35	12	6	9	12	10	11	107	2	2	12	53	4	5	0	0	170	130	90	0.455357	0.476636	5990.17	0.608322	14.7179	88.0908	0.191176	0.117647	0.352941	0.338235	0.544118	113.022	0.0308804	0.261429
1	1FOR1	1FOR1_VIC1	WR	Small	Forest	HET	0	0	2006.69	60	0	0	10	30	35	35	17	10	14	12	10	11	52	3	7	5.5	24	0	3	0	0	0	20	21	1.29167	0.596154	575.02	1.27172	7.98639	64.609	0.0561798	0.269663	0.561798	0.11236	0.617978	23.9592	0.0234894	0.255
1	1FOR1	1FOR1_VIC2	WR	Large	Forest	HET	0	0	0	60	0	0	10	30	35	35	18	11	15	12	10	11	100	2	5	6	38	0	3	0	0	0	25	22	1.95122	0.4	644.262	1.95292	5.15409	31.4274	0.097561	0.146341	0.536585	0.219512	0.634146	16.9543	0.028736	0.196667
1	1FOR2	1FOR2_CHE1	HS	Small	Forest	HET	0	2000	1337.79	30	10	30	0	30	40	10	13	15	14	5	9	7	35	1	1	4	18	0	2	0	0	0	25	20	0.619048	0.371429	281.183	0.812234	4.68639	51.1242	0.0909091	0.181818	0.181818	0.545455	0.272727	15.6213	0.0312426	0.25
1	1FOR2	1FOR2_CHE2	HS	Large	Forest	HET	0	0	0	30	10	30	0	30	40	10	5	7	6	5	9	7	109	1	3	1	90	1	14	0	8	40	140	73	1.17073	0.66055	906.776	0.305408	3.13763	17.7799	0.176471	0.0392157	0.392157	0.392157	0.568627	10.0753	0.0245739	0.205
1	1FOR2	1FOR2_ERE1	MM	Small	Forest	HET	0	10000	0	30	10	30	0	30	40	10	12	11	12	5	9	7	51	2	1	2	18	0	3	0	0	0	30	44	0.428571	0.411765	1282.92	0.68067	15.8385	27.8895	0.152174	0.0652174	0.0869565	0.695652	0.23913	71.2731	0.0391611	0.2275
1	1FOR2	1FOR2_ERE2	MM	Large	Forest	HET	0	0	0	30	10	30	0	30	40	10	14	14	14	5	9	7	115	5	1	1	45	1	4	0	0	60	95	110	1.26027	0.8	2765.12	0.660995	10.2412	13.1672	0.0285714	0.0333333	0.1	0.838095	0.128571	61.447	0.0326846	0.188
1	1FOR2	1FOR2_NOL1	HZ	Small	Forest	HET	0	0	0	30	10	30	0	30	40	10	9	12	10	5	9	7	74	1	5	4	51	0	6	0	2	0	105	51	0.826446	0.675676	2578.06	0.897247	14.4025	58.5922	0.0454545	0.0454545	0.227273	0.681818	0.272727	50.5501	0.0330393	0.306
1	1FOR2	1FOR2_NOL2	HZ	Large	Forest	HET	0	0	0	30	10	30	0	30	40	10	18	15	16	5	9	7	132	3	1	1.5	141	2	17	0	3	80	200	83	0.898734	0.537879	6906.33	1.40969	16.7629	23.5711	0.0443686	0.0546075	0.12628	0.774744	0.170648	48.981	0.02815	0.29
1	1FOR2	1FOR2_VIA1	HB	Small	Forest	HET	0	6000	0	30	10	30	0	30	40	10	9	12	10	5	9	7	69	1	5	10	8	0	4	0	0	0	55	30	0.486486	0.26087	595.768	0.554376	4.80458	20.5437	0.310345	0.0344828	0.517241	0.137931	0.827586	74.4711	0.0315555	0.262222
1	1FOR2	1FOR2_VIA2	HB	Large	Forest	HET	0	0	0	30	10	30	0	30	40	10	10	12	11	5	9	7	164	1	0.5	0.5	38	3	1	0	0	220	15	154	0.336	0.256098	2853.22	0.232619	7.15092	25.2497	0.20354	0.0442478	0.619469	0.132743	0.823009	75.0847	0.0319509	0.213636
1	1FOR2	1FOR2_VIC1	WR	Small	Forest	HET	0	0	0	30	10	30	0	30	40	10	14	14	14	5	9	7	55	5	7	7	26	1	0	0	0	10	0	11	2.05128	0.727273	556.07	1.8629	8.55492	79.4386	0.428571	0.285714	0	0.285714	0.428571	21.3873	0.0205647	0.13
1	1FOR2	1FOR2_VIC2	WR	Large	Forest	HET	0	0	0	30	10	30	0	30	40	10	2	4	3	5	9	7	106	1	1	3.5	78	1	7	1	2	40	130	92	1.07801	0.716981	2997.57	0.768284	10.8608	30.9028	0.185567	0.0515464	0.134021	0.628866	0.319588	38.4304	0.0243231	0.316
1	1FOR3	1FOR3_CHE1	HS	Small	Forest	HET	0	0	1337.79	15	0	15	0	60	45	15	3	3	3	16	13	14	38	2	2.5	2.5	38	0	6	0	1	0	70	35	0.45977	0.526316	961.899	0.647562	8.90648	87.4454	0.181818	0.181818	0.181818	0.454545	0.363636	25.3131	0.0346755	0.365
1	1FOR3	1FOR3_ERE1	MM	Small	Forest	HET	0	22000	0	15	0	15	0	60	45	15	16	14	15	16	13	14	48	3	4	1	9	1	0	0	0	10	0	30	0.197183	0.145833	607.588	0.614162	10.4757	45.0065	0	0.111111	0.148148	0.740741	0.148148	67.5098	0.0361015	0.23375
1	1FOR3	1FOR3_ERE2	MM	Large	Forest	HET	0	2000	0	15	0	15	0	60	45	15	7	7	7	16	13	14	159	1	1.5	3.5	67	0	6	0	0	0	100	90	0.869565	0.314465	4859.05	1.87217	18.7608	18.9068	0.143969	0.0544747	0.381323	0.420233	0.525292	72.5231	0.0514348	0.156667
1	1FOR3	1FOR3_NOL1	HZ	Small	Forest	HET	0	0	0	15	0	15	0	60	45	15	4	3	3	16	13	14	72	1	1	1.5	21	0	6	0	8	0	65	3	0.753247	0.402778	850.308	0.730777	6.20662	3.52825	0.0373444	0.033195	0.116183	0.813278	0.153527	40.4908	0.0374915	0.135
1	1FOR3	1FOR3_NOL2	HZ	Large	Forest	HET	0	2000	0	15	0	15	0	60	45	15	15	14	14	16	13	14	156	3	4.5	4.5	137	3	25	0	4	160	300	90	0.743961	0.49359	10134.3	1.20515	16.4517	30.8971	0.0426829	0.0365854	0.0884146	0.832317	0.131098	73.9727	0.0366202	1.01
1	1FOR3	1FOR3_VIA1	HB	Small	Forest	HET	0	8000	0	15	0	15	0	60	45	15	9	11	10	16	13	14	64	2	2	1.5	8	0	2	0	0	0	25	33	0.24	0.1875	1020.4	0.519949	11.4652	39.2462	0.115385	0.0769231	0.730769	0.0769231	0.846154	127.55	0.0316501	0.223889
1	1FOR3	1FOR3_VIA2	HB	Large	Forest	HET	0	0	0	15	0	15	0	60	45	15	6	11	9	16	13	14	142	1	10	2	21	2	1	0	1	90	20	82	0.93617	0.464789	2207.66	0.565828	8.76057	47.9927	0.108696	0.108696	0.543478	0.23913	0.652174	105.127	0.0314751	0.222667
1	1FOR3	1FOR3_VIC1	WR	Small	Forest	HET	0	8000	6688.96	15	0	15	0	60	45	15	9	11	10	16	13	14	49	4	2	3	14	0	1	0	0	0	5	52	0.242424	0.163265	423.509	0.49541	7.84275	31.371	0.296296	0.111111	0	0.592593	0.296296	30.2506	0.0296575	0.204
1	1FOR4	1FOR4_CHE1	HS	Small	Forest	HET	0	2000	0	10	0	40	10	40	40	10	12	16	14	12	13	13	48	2	4	2.5	37	0	3	0	0	0	60	26	0.646154	0.4375	1376.75	1.66043	12.7477	38.7818	0.56338	0.126761	0.140845	0.169014	0.704225	37.2095	0.0320772	0.232
1	1FOR4	1FOR4_CHE2	HS	Large	Forest	HET	0	0	668.896	10	0	40	10	40	40	10	11	15	13	12	13	13	100	2	4	6	241	0	30	0	15	0	600	61	0.884354	0.65	5082.7	1.19853	7.261	108.143	0.404255	0.148936	0	0.446809	0.404255	21.09	0.0329532	0.64
1	1FOR4	1FOR4_ERE1	MM	Small	Forest	HET	0	4000	0	10	0	40	10	40	40	10	18	18	18	12	13	13	67	1	1.5	1.5	17	0	2	0	0	0	50	62	0.807339	0.656716	1018.8	0.436943	8.70767	56.5998	0.166667	0.0555556	0.277778	0.5	0.444444	59.9292	0.0372231	0.268333
1	1FOR4	1FOR4_ERE2	MM	Large	Forest	HET	0	0	0	10	0	40	10	40	40	10	19	15	17	12	13	13	175	1	2	0.5	33	0	2	1	3	0	50	46	1.06977	0.262857	1725.12	1.18854	7.66722	14.376	0.0333333	0.0166667	0.266667	0.683333	0.3	52.2765	0.0322694	0.27
1	1FOR4	1FOR4_NOL1	HZ	Small	Forest	HET	0	6000	0	10	0	40	10	40	40	10	17	14	15	12	13	13	52	1	3	1	21	0	5	0	1	0	45	28	0.619718	0.423077	1038.66	1.0499	10.7079	94.4239	0.0909091	0.0909091	0.181818	0.636364	0.272727	49.4601	0.0264493	0.267143
1	1FOR4	1FOR4_NOL2	HZ	Large	Forest	HET	0	6000	0	10	0	40	10	40	40	10	20	22	21	12	13	13	154	1	0.5	0.5	73	1	11	0	4	40	200	70	1.24812	0.538961	2701.82	0.778292	6.8574	35.0885	0.116883	0.038961	0.285714	0.558442	0.402597	37.0112	0.0313654	0.295
1	1FOR4	1FOR4_VIA1	HB	Small	Forest	HET	0	14000	0	10	0	40	10	40	40	10	15	14	14	12	13	13	60	1	2	12	7	0	2	0	0	0	40	42	0.607595	0.4	479.083	0.391153	4.79083	71.5049	0.149254	0.104478	0.447761	0.298507	0.597015	68.4404	0.0296279	0.256667
1	1FOR4	1FOR4_VIA2	HB	Large	Forest	HET	0	0	0	10	0	40	10	40	40	10	13	15	14	12	13	13	128	1	1	1.5	32	3	3	0	0	130	55	70	0.647059	0.429688	3631.29	0.640255	11.6016	61.5472	0.237288	0.118644	0.389831	0.254237	0.627119	113.478	0.0265135	0.285333
1	1FOR4	1FOR4_VIC2	WR	Large	Forest	HET	0	20000	668.896	10	0	40	10	40	40	10	16	15	15	12	13	13	120	1	6.5	6.5	101	1	7	0	0	40	140	53	1.25581	0.675	2852.54	0.87346	9.50847	29.4077	0.0515464	0.0412371	0.113402	0.793814	0.164948	28.243	0.0261509	0.27
1	1H2BB	1H2BB_CHE1	HS	Small	Gap	HET	114.22	0	668.896	0	0	10	0	90	50	25	37	23	30	21	26	24	62	1	6	6	59	0	4	0	370	0	160	39	0.880952	0.596774	583.679	0.421508	2.62918	48.6399	0.166667	0.0833333	0.25	0.5	0.416667	9.89286	0.0282653	0.35
1	1H2BB	1H2BB_CHE2	HS	Large	Gap	HET	114.22	0	0	0	0	10	0	90	50	25	18	14	16	21	26	24	128	1	2	2.5	173	0	20	0	4	0	370	48	1.69231	0.6875	3647.82	1.71853	7.32495	86.853	0.238095	0.119048	0.309524	0.333333	0.547619	21.0857	0.0281143	0.75
1	1H2BB	1H2BB_ERE1	MM	Small	Gap	HET	114.22	34000	0	0	0	10	0	90	50	25	27	24	26	21	26	24	61	4	3	4	20	0	1	0	0	0	10	26	0.80597	0.442623	949.94	1.07829	13.3794	16.492	0.225694	0.0625	0.15625	0.555556	0.381944	47.497	0.0210164	0.2825
1	1H2BB	1H2BB_ERE2	MM	Large	Gap	HET	114.22	8000	0	0	0	10	0	90	50	25	12	18	15	21	26	24	154	3	7	1.5	90	2	6	2	1	90	120	130	0.866359	0.61039	7566.52	0.81878	20.7871	23.4985	0.13354	0.0621118	0.36646	0.437888	0.5	84.0724	0.0261908	0.291818
1	1H2BB	1H2BB_NOL1	HZ	Small	Gap	HET	114.22	0	0	0	0	10	0	90	50	25	14	14	14	21	26	24	56	2	4	4.5	33	0	5	0	1	0	95	47	0.77551	0.678571	1149.74	0.610014	7.6142	88.4419	0.153846	0.230769	0.307692	0.307692	0.461538	34.8407	0.0260006	0.335
1	1H2BB	1H2BB_NOL2	HZ	Large	Gap	HET	114.22	0	0	0	0	10	0	90	50	25	14	21	18	21	26	24	178	2	3	5	198	5	10	0	1	210	220	80	1.2193	0.780899	8178.99	0.801716	13.4523	56.0205	0.171233	0.123288	0.431507	0.273973	0.60274	41.3081	0.0248844	0.553333
1	1H2BB	1H2BB_VIA1	HB	Small	Gap	HET	114.22	0	0	0	0	10	0	90	50	25	12	16	14	21	26	24	76	4	3.5	9	11	0	2	0	2	0	30	37	0.649351	0.328947	1449.58	1.24581	13.6753	22.3013	0.492308	0.0923077	0.184615	0.230769	0.676923	131.78	0.0247707	0.295556
1	1H2BB	1H2BB_VIA2	HB	Large	Gap	HET	114.22	2000	0	0	0	10	0	90	50	25	37	23	30	21	26	24	154	4	2	3	109	4	10	0	1	280	190	77	1.52688	0.922078	23052.7	3.39536	36.9434	55.4151	0.252404	0.0673077	0.432692	0.247596	0.685096	211.492	0.0271144	0.288889
1	1H2BB	1H2BB_VIC1	WR	Small	Gap	HET	114.22	0	668.896	0	0	10	0	90	50	25	16	15	15	21	26	24	28	4	4	3.5	9	1	0	0	0	10	0	18	0.842105	0.571429	157.018	0.554079	4.13205	14.2743	0.545455	0.181818	0	0.272727	0.545455	17.4464	0.0238992	0.243333
1	1H2BB	1H2BB_VIC2	WR	Large	Gap	HET	114.22	0	0	0	0	10	0	90	50	25	7	6	6	21	26	24	124	1	5	8	72	1	12	80	2	50	210	48	0.963415	0.637097	2032.64	0.385091	5.29333	47.2707	0.186047	0.0930233	0.395349	0.325581	0.581395	28.2311	0.022767	0.248
1	1H2BE	1H2BE_CHE1	HS	Small	Gap	HET	99.83	0	0	70	0	0	0	30	80	15	19	18	19	21	22	22	58	2	3.5	2.5	82	0	6	0	1	0	130	52	0.88172	0.706897	1317.59	0.776255	7.00846	57.2865	0.217391	0.130435	0.0434783	0.608696	0.26087	16.0682	0.0315062	0.51
1	1H2BE	1H2BE_ERE1	MM	Small	Gap	HET	99.83	12000	0	70	0	0	0	30	80	15	13	12	12	21	22	22	80	3	2.5	1	26	1	0	0	0	10	0	70	0.768	0.6	2449.39	0.798781	27.2154	37.1119	0.0606061	0.0454545	0.272727	0.621212	0.333333	94.2072	0.0218072	0.36
1	1H2BE	1H2BE_ERE2	MM	Large	Gap	HET	99.83	24000	0	70	0	0	0	30	80	15	18	21	19	21	22	22	127	2	5	8.5	43	2	0	0	0	80	0	173	0.672131	0.322835	5265.64	1.80269	25.4379	22.5027	0.0726496	0.042735	0.0940171	0.790598	0.166667	122.457	0.0279582	0.312857
1	1H2BE	1H2BE_NOL1	HZ	Small	Gap	HET	99.83	0	0	70	0	0	0	30	80	15	23	18	20	21	22	22	60	1	3	3	24	0	2	0	0	0	30	26	0.769231	0.333333	562.007	1.05907	6.24453	33.0593	0	0.0588235	0.117647	0.823529	0.117647	23.417	0.0266102	0.44
1	1H2BE	1H2BE_NOL2	HZ	Large	Gap	HET	99.83	0	0	70	0	0	0	30	80	15	27	24	26	21	22	22	190	2	2.5	8	124	3	9	1	2	170	190	92	1.7341	0.789474	7337.81	1.24929	13.3415	111.179	0.393939	0.19697	0	0.409091	0.393939	59.1759	0.0301918	0.392
1	1H2BE	1H2BE_VIA1	HB	Small	Gap	HET	99.83	0	0	70	0	0	0	30	80	15	24	19	22	21	22	22	70	2	11	3	7	0	2	0	1	0	25	64	0.617647	0.3	614.812	0.677509	6.47171	16.6165	0.0540541	0.0540541	0.162162	0.72973	0.216216	87.8303	0.0281507	0.26
1	1H2BE	1H2BE_VIA2	HB	Large	Gap	HET	99.83	0	0	70	0	0	0	30	80	15	17	20	18	21	22	22	148	3	5	3	61	1	2	0	0	90	90	100	1.16049	0.635135	7778.31	1.51024	23.7144	61.2465	0.204724	0.102362	0.377953	0.314961	0.582677	127.513	0.0252502	0.280556
1	1H2BE	1H2BE_VIC1	WR	Small	Gap	HET	99.83	8000	12709	70	0	0	0	30	80	15	20	21	20	21	22	22	66	2	2.5	5.5	42	2	0	0	0	90	0	48	1.25581	0.818182	757.946	0.522194	4.85863	36.0926	0.380952	0.238095	0.190476	0.190476	0.571429	18.0463	0.0196156	0.306667
1	1H2BE	1H2BE_VIC2	WR	Large	Gap	HET	99.83	2000	0	70	0	0	0	30	80	15	31	17	24	21	22	22	126	1	2	4	68	0	9	0	0	0	180	64	0.940299	0.5	1034.37	0.293532	3.38028	38.3098	0.111111	0.111111	0.555556	0.222222	0.666667	15.2113	0.0169014	0.3
27	27FOR1	27FOR1_CHE1	HS	Small	Forest	HET	0	0	1337.79	15	0	15	30	30	50	0	17	18	18	20	16	18	54	2	4	6.5	129	0	16	0	0	0	260	38	0.433962	0.425926	2712.98	1.23034	8.64006	62.3673	0.137931	0.103448	0.275862	0.482759	0.413793	21.0308	0.0339207	0.31
27	27FOR1	27FOR1_ERE1	MM	Small	Forest	HET	0	12000	0	15	0	15	30	30	50	0	11	12	11	20	16	18	56	2	4	1.5	21	1	1	0	1	40	30	53	0.642202	0.625	1542.79	0.661674	12.2444	44.0797	0.0857143	0.0571429	0.371429	0.485714	0.457143	73.4662	0.0386664	0.211111
27	27FOR1	27FOR1_ERE2	MM	Large	Forest	HET	0	0	0	15	0	15	30	30	50	0	6	9	8	20	16	18	167	11	6	8.5	84	5	2	0	1	290	60	67	1.2716	0.616766	9058.4	1.75878	17.5211	13.6012	0.151652	0.048048	0.18018	0.62012	0.331832	107.838	0.0365553	0.245833
27	27FOR1	27FOR1_NOL1	HZ	Small	Forest	HET	0	0	0	15	0	15	30	30	50	0	4	6	5	20	16	18	54	5	9	8	27	0	4	0	0	0	60	34	0.813187	0.685185	949.775	0.584424	8.33136	2.8017	0.0176991	0.0471976	0.100295	0.834808	0.117994	35.1769	0.0404332	0.2175
27	27FOR1	27FOR1_NOL2	HZ	Large	Forest	HET	0	0	0	15	0	15	30	30	50	0	16	16	16	20	16	18	137	3	6	7	88	2	9	0	0	90	180	56	0.77551	0.554745	5826.42	0.772822	14.3155	39.6355	0.0680272	0.0544218	0.136054	0.741497	0.204082	66.2093	0.034847	0.316667
27	27FOR1	27FOR1_VIA1	HB	Small	Forest	HET	0	0	0	15	0	15	30	30	50	0	10	7	8	20	16	18	42	2	8	2	9	0	2	0	0	0	10	29	0.636364	0.333333	219.918	0.578823	4.22919	30.5442	0.277778	0.0277778	0.416667	0.277778	0.694444	24.4353	0.0626547	0.13
27	27FOR1	27FOR1_VIA2	HB	Large	Forest	HET	0	0	0	15	0	15	30	30	50	0	26	24	25	20	16	18	182	4	2	4	112	4	24	5	1	480	240	194	0.158025	0.175824	11896.2	0.369564	13.1887	13.2919	0.283799	0.0480447	0.463687	0.204469	0.747486	106.216	0.0275172	0.296923
27	27FOR1	27FOR1_VIC1	WR	Small	Forest	HET	0	0	0	15	0	15	30	30	50	0	20	13	17	20	16	18	42	2	2	5.5	11	1	0	0	0	10	0	18	0.977778	0.52381	419.398	1.05534	8.06535	20.1634	0.144231	0.0865385	0.384615	0.384615	0.528846	38.1271	0.0259368	0.21
27	27FOR2	27FOR2_CHE1	HS	Small	Forest	HET	0	0	0	30	0	50	10	10	30	0	17	11	14	6	8	7	46	2	1	1.5	74	0	15	0	3	0	150	41	0.493506	0.413043	1579.72	1.35765	8.0598	23.2312	0.235294	0.0294118	0.161765	0.573529	0.397059	21.3476	0.0388138	0.55
27	27FOR2	27FOR2_CHE2	HS	Large	Forest	HET	0	0	0	30	0	50	10	10	30	0	20	13	17	6	8	7	163	9	1.5	1.5	169	3	17	1	13	140	170	112	1.46919	0.95092	2395.94	0.274222	5.06542	15.1642	0.0949367	0.0949367	0.120253	0.689873	0.21519	14.1772	0.0373084	0.19
27	27FOR2	27FOR2_ERE1	MM	Small	Forest	HET	0	8000	0	30	0	50	10	10	30	0	14	12	13	6	8	7	51	1	5.5	4	15	0	2	0	0	0	20	32	0.542857	0.372549	1016	1.05654	14.3098	145.142	0.142857	0.142857	0.428571	0.285714	0.571429	67.733	0.0380523	0.254286
27	27FOR2	27FOR2_ERE2	MM	Large	Forest	HET	0	8000	0	30	0	50	10	10	30	0	9	14	11	6	8	7	208	5	3	1.5	44	2	3	2	2	110	50	142	0.564972	0.240385	2282.33	0.371213	6.20199	11.7043	0.0512821	0.0461538	0.220513	0.682051	0.271795	51.8712	0.0343518	0.215714
27	27FOR2	27FOR2_NOL1	HZ	Small	Forest	HET	0	0	0	30	0	50	10	10	30	0	16	15	16	6	8	7	80	2	3.5	3.5	39	0	5	0	0	0	80	53	0.888889	0.5	1718.3	1.08095	10.7394	63.6408	0.0740741	0.111111	0.222222	0.592593	0.296296	44.059	0.0321599	0.3425
27	27FOR2	27FOR2_NOL2	HZ	Large	Forest	HET	0	0	0	30	0	50	10	10	30	0	17	17	17	6	8	7	170	1	5	2.5	134	3	12	1	1	180	220	84	0.751269	0.435294	6236.85	0.818886	10.9418	31.8207	0.102041	0.0408163	0.306122	0.55102	0.408163	46.5437	0.0327772	0.355
27	27FOR2	27FOR2_VIA1	HB	Small	Forest	HET	0	0	0	30	0	50	10	10	30	0	17	15	16	6	8	7	57	1	1	1	8	0	2	0	0	0	35	46	0.181818	0.140351	791.161	0.520583	8.59957	52.744	0.0666667	0.133333	0.266667	0.533333	0.333333	98.8951	0.0291726	0.242143
27	27FOR2	27FOR2_VIA2	HB	Large	Forest	HET	0	0	0	30	0	50	10	10	30	0	22	19	20	6	8	7	154	1	1	1	58	4	1	2	0	270	20	100	0.299652	0.279221	5006.26	0.309699	11.2754	35.2554	0.190141	0.0422535	0.323944	0.443662	0.514085	86.3149	0.034526	0.277778
27	27FOR2	27FOR2_VIC1	WR	Small	Forest	HET	0	10000	7357.86	30	0	50	10	10	30	0	17	10	13	6	8	7	43	2	6.5	9.5	10	1	0	0	0	10	0	29	1.11111	0.465116	264.322	1.03925	4.9872	4.72003	0	0.0178571	0.0357143	0.946429	0.0357143	26.4322	0.0287306	0.23
27	27FOR2	27FOR2_VIC2	WR	Large	Forest	HET	0	4000	2675.59	30	0	50	10	10	30	0	19	15	17	6	8	7	196	3	4	1	112	3	12	0	5	211	280	142	1.10204	0.688776	3311.5	0.281114	4.82024	8.05718	0.0924574	0.0170316	0.274939	0.615572	0.367397	29.567	0.0360573	0.205
27	27FOR3	27FOR3_CHE1	HS	Small	Forest	HET	0	0	0	40	0	40	20	0	30	0	10	8	9	18	14	16	42	1	1.5	2	25	0	3	0	0	0	45	38	1.32203	0.928571	164.025	0.240102	1.88534	46.8642	0.285714	0.142857	0.285714	0.285714	0.571429	6.56098	0.0410062	0.08
27	27FOR3	27FOR3_CHE2	HS	Large	Forest	HET	0	0	0	40	0	40	20	0	30	0	9	11	10	18	14	16	100	1	1.5	4	118	1	12	0	1	40	180	70	1.29545	0.57	2249.29	1.48003	7.02902	34.0801	0.0606061	0.030303	0.0757576	0.833333	0.136364	19.0618	0.0334417	0.57
27	27FOR3	27FOR3_ERE1	MM	Small	Forest	HET	0	4000	0	40	0	40	20	0	30	0	9	9	9	18	14	16	63	2	2	2	26	0	3	0	0	0	40	44	1.37313	0.730159	1399.72	1.58885	13.5895	43.0684	0.123077	0.107692	0.461538	0.307692	0.584615	53.8355	0.0410958	0.187143
27	27FOR3	27FOR3_ERE2	MM	Large	Forest	HET	0	0	0	40	0	40	20	0	30	0	9	11	10	18	14	16	137	3	1	1	43	1	5	0	4	60	30	73	1.54286	0.591241	1948.43	0.900529	8.58341	5.86878	0.0210843	0.0120482	0.120482	0.846386	0.141566	45.3124	0.0371413	0.244
27	27FOR3	27FOR3_NOL1	HZ	Small	Forest	HET	0	0	0	40	0	40	20	0	30	0	4	2	3	18	14	16	74	1	2.5	1.5	35	0	4	0	3	0	75	46	0.607143	0.459459	1295.79	0.526368	8.6966	19.3402	0.0746269	0.0149254	0.0597015	0.850746	0.134328	37.0226	0.0377782	0.49
27	27FOR3	27FOR3_NOL2	HZ	Large	Forest	HET	0	0	0	40	0	40	20	0	30	0	8	16	12	18	14	16	145	4	6	5.5	200	4	20	0	0	210	330	76	1.20202	0.82069	11498.4	1.4945	16.7859	21.695	0.0358491	0.0339623	0.128302	0.801887	0.164151	57.4919	0.0310767	0.37
27	27FOR3	27FOR3_VIA1	HB	Small	Forest	HET	0	0	0	40	0	40	20	0	30	0	19	15	17	18	14	16	67	2	1	1	14	1	6	0	1	40	100	100	0.382609	0.328358	1230.07	0.473941	5.94236	35.1448	0.257143	0.0857143	0.514286	0.142857	0.771429	87.8621	0.0319498	0.25
27	27FOR3	27FOR3_VIA2	HB	Large	Forest	HET	0	0	0	40	0	40	20	0	30	0	8	7	7	18	14	16	160	2	4.5	20	94	7	4	0	0	410	100	100	0.451429	0.49375	10342.4	0.430205	15.4364	33.9095	0.170492	0.0754098	0.2	0.554098	0.370492	110.026	0.0287273	0.255333
27	27FOR3	27FOR3_VIC2	WR	Large	Forest	HET	0	0	2675.59	40	0	40	20	0	30	0	19	12	16	18	14	16	169	5	1.5	3.5	96	2	7	0	1	60	80	70	1.02439	0.621302	3662.33	0.444058	11.8522	13.0797	0.153571	0.0321429	0.196429	0.617857	0.35	38.1493	0.0244547	0.222857
27	27FOR4	27FOR4_CHE1	HS	Small	Forest	HET	0	0	0	70	0	20	0	10	50	0	20	13	16	6	6	6	52	2	1.5	2	98	0	22	0	0	0	250	46	0.586957	0.519231	1935.87	1.16544	6.41016	161.322	0.166667	0.25	0.416667	0.166667	0.583333	19.7538	0.0286287	0.345
27	27FOR4	27FOR4_CHE2	HS	Large	Forest	HET	0	0	0	70	0	20	0	10	50	0	9	8	8	6	6	6	135	5	2.5	4	307	3	23	0	0	170	300	98	1.0241	0.62963	12228.7	2.26128	20.2127	89.2604	0.109489	0.0875912	0.474453	0.328467	0.583942	39.8328	0.0334729	0.238
27	27FOR4	27FOR4_ERE1	MM	Small	Forest	HET	0	16000	0	70	0	20	0	10	50	0	4	7	5	6	6	6	33	1	1.5	3.5	16	0	3	0	0	0	35	40	0.375	0.545455	976.03	0.539648	14.3534	22.1825	0.0227273	0.0227273	0.545455	0.409091	0.568182	61.0019	0.0451866	0.192857
27	27FOR4	27FOR4_ERE2	MM	Large	Forest	HET	0	0	0	70	0	20	0	10	50	0	17	11	14	6	6	6	110	7	1	1	56	0	10	0	2	0	200	100	0.810127	0.581818	2291.35	0.4677	7.39144	5.74272	0.085213	0.0275689	0.132832	0.754386	0.218045	40.9169	0.0371972	0.275
27	27FOR4	27FOR4_NOL1	HZ	Small	Forest	HET	0	10000	0	70	0	20	0	10	50	0	25	17	21	6	6	6	43	1	3	3.5	15	2	3	1	2	100	25	28	0.835821	0.651163	393.992	0.447228	2.34519	17.9905	0.0228311	0.0182648	0.136986	0.821918	0.159817	26.2662	0.0354948	0.37
27	27FOR4	27FOR4_NOL2	HZ	Large	Forest	HET	0	0	0	70	0	20	0	10	50	0	9	8	8	6	6	6	160	1	5	3.5	131	2	11	1	4	100	150	70	1.04762	0.55	5764.08	1.04064	14.0587	27.981	0.131068	0.0436893	0.276699	0.548544	0.407767	44.0006	0.0463164	0.316667
27	27FOR4	27FOR4_VIA1	HB	Small	Forest	HET	0	8000	10033.4	70	0	20	0	10	50	0	18	14	16	6	6	6	45	4	1.5	2.5	8	0	1	0	0	0	15	34	1.52381	0.711111	1060.39	3.06308	17.6732	54.3791	0.358974	0.025641	0.358974	0.25641	0.717949	132.549	0.0367172	0.212353
27	27FOR4	27FOR4_VIA2	HB	Large	Forest	HET	0	0	0	70	0	20	0	10	50	0	19	17	18	6	6	6	138	3	2	10	25	1	8	0	1	50	125	100	0.839161	0.434783	2788.7	0.694896	8.90958	41.6224	0.402985	0.0597015	0.223881	0.313433	0.626866	111.548	0.0319621	0.232667
27	27FOR4	27FOR4_VIC1	WR	Small	Forest	HET	0	2000	0	70	0	20	0	10	50	0	9	8	9	6	6	6	27	2	3	1.5	26	0	1	0	0	0	15	14	1	0.740741	433.783	1.38148	10.3282	86.7567	0.2	0.4	0.2	0.2	0.4	16.684	0.0333679	0.1
27	27FOR4	27FOR4_VIC2	WR	Large	Forest	HET	0	0	0	70	0	20	0	10	50	0	22	14	18	6	6	6	120	5	1.5	3	34	0	5	0	1	0	75	94	0.916667	0.458333	993.471	0.351547	5.09473	29.2197	0.0588235	0.0882353	0.352941	0.5	0.411765	29.2197	0.0289304	0.505
27	27H2BH	27H2BH_CHE1	HS	Small	Gap	HET	53.72	4000	4682.27	20	0	40	0	40	100	0	16	18	17	35	36	35	75	1	4	3.5	41	0	5	0	1	0	65	85	1.225	0.653333	516.436	0.411175	3.68883	22.2123	0.344086	0.0537634	0.215054	0.387097	0.55914	12.596	0.0286273	0.44
27	27H2BH	27H2BH_ERE1	MM	Small	Gap	HET	53.72	0	0	20	0	40	0	40	100	0	17	23	20	35	36	35	47	1	1.5	1.5	4	0	1	0	0	0	10	54	1.76923	0.978723	98.5128	0.185642	1.7283	42.8317	0.0869565	0.0434783	0.434783	0.434783	0.521739	24.6282	0.0174668	0.47
27	27H2BH	27H2BH_ERE2	MM	Large	Gap	HET	53.72	8000	0	20	0	40	0	40	100	0	19	16	17	35	36	35	116	3	3.5	5	37	0	1	0	0	0	25	96	1.136	0.612069	2616.9	0.853409	18.5596	13.1502	0.105528	0.0753769	0.39196	0.427136	0.497487	70.727	0.0277361	0.6375
27	27H2BH	27H2BH_NOL1	HZ	Small	Gap	HET	53.72	2000	0	20	0	40	0	40	100	0	7	14	11	35	36	35	75	2	5.5	5	17	0	3	0	1	0	45	28	1.34831	0.8	687.067	0.441987	5.72556	4.97875	0.00724638	0.00724638	0.057971	0.927536	0.0652174	40.4157	0.0265893	0.506667
27	27H2BH	27H2BH_NOL2	HZ	Large	Gap	HET	53.72	0	0	20	0	40	0	40	100	0	7	15	11	35	36	35	154	3	5.5	4	127	4	16	0	5	120	280	158	0.401606	0.324675	4968.31	0.40832	8.96808	12.838	0.0930233	0.0310078	0.410853	0.465116	0.503876	39.1206	0.0271671	1.44
27	27H2BH	27H2BH_VIA2	HB	Large	Gap	HET	53.72	2000	0	20	0	40	0	40	100	0	26	15	21	35	36	35	260	1	9	12	125	9	10	0	2	490	125	180	1.05263	0.576923	9607.2	0.602695	10.9797	28.5929	0.229167	0.0238095	0.494048	0.252976	0.723214	76.8576	0.023361	0.658
27	27H2BH	27H2BH_VIC1	WR	Small	Gap	HET	53.72	0	0	20	0	40	0	40	100	0	14	15	14	35	36	35	74	1	8	9	27	0	2	0	0	0	40	19	1.94595	0.486486	632.618	2.35466	5.54928	3.11634	0.133005	0.0492611	0.182266	0.635468	0.315271	23.4303	0.0172282	0.68
27	27H2BH	27H2BH_VIC2	WR	Large	Gap	HET	53.72	0	4013.38	20	0	40	0	40	100	0	28	22	25	35	36	35	115	3	5.5	7	74	1	7	0	1	40	105	50	1.10169	0.565217	2755.5	1.00839	10.5981	64.0814	0.0930233	0.116279	0.395349	0.395349	0.488372	37.2365	0.0219038	0.425
27	27H2BI	27H2BI_CHE1	HS	Small	Gap	HET	98.24	0	2006.69	40	0	30	15	15	100	0	21	17	19	27	36	31	48	1	3	6.5	41	0	6	0	1	0	60	50	0.638298	0.625	396.884	0.228875	3.67486	44.0983	0.222222	0.111111	0.222222	0.444444	0.444444	9.68011	0.0225119	0.43
27	27H2BI	27H2BI_CHE2	HS	Large	Gap	HET	98.24	0	0	40	0	30	15	15	100	0	11	24	18	27	36	31	113	1	4	4.5	132	2	18	0	0	80	260	76	1.5514	0.734513	2303.34	1.02514	5.08464	34.8991	0.30303	0.121212	0.30303	0.272727	0.606061	17.4496	0.0220881	0.79
27	27H2BI	27H2BI_ERE1	MM	Small	Gap	HET	98.24	0	0	40	0	30	15	15	100	0	18	20	19	27	36	31	52	1	2	2.5	5	1	0	0	0	10	0	32	0.56	0.269231	124.206	0.253158	2.00332	27.6012	0	0.111111	0.444444	0.444444	0.444444	24.8411	0.0194071	1.28
27	27H2BI	27H2BI_ERE2	MM	Large	Gap	HET	98.24	6000	0	40	0	30	15	15	100	0	25	26	25	27	36	31	120	1	7.5	9.5	41	1	0	0	0	10	0	44	1.17757	0.525	1805.58	0.8036	13.8891	49.468	0.0136986	0.109589	0.356164	0.520548	0.369863	44.0386	0.0196601	0.448
27	27H2BI	27H2BI_NOL1	HZ	Small	Gap	HET	98.24	10000	0	40	0	30	15	15	100	0	13	33	23	27	36	31	65	3	6	7	8	0	3	0	0	0	55	44	1.11392	0.676923	329.186	0.268768	2.74322	1.89188	0.206897	0.0574713	0.195402	0.54023	0.402299	41.1483	0.0263771	1.56
27	27H2BI	27H2BI_NOL2	HZ	Large	Gap	HET	98.24	28000	0	40	0	30	15	15	100	0	43	35	39	27	36	31	172	1	5	4	90	3	6	0	4	140	135	58	0.962162	0.517442	4673.93	0.695871	10.4562	5.90142	0.010101	0.00883838	0.0542929	0.926768	0.0643939	51.9325	0.0234989	0.736667
27	27H2BI	27H2BI_VIA1	HB	Small	Gap	HET	98.24	0	0	40	0	30	15	15	100	0	27	18	22	27	36	31	69	1	2	2	5	0	3	0	0	0	72	54	0.860215	0.57971	247.323	0.14571	1.75406	5.12056	0.124224	0.00621118	0.0828157	0.786749	0.207039	49.4646	0.0383447	1.29
27	27H2BI	27H2BI_VIA2	HB	Large	Gap	HET	98.24	0	0	40	0	30	15	15	100	0	17	30	23	27	36	31	139	1	2.5	9	52	5	4	0	2	240	75	115	0.92823	0.697842	9036.84	1.05418	19.9049	62.323	0.248276	0.103448	0.337931	0.310345	0.586207	173.785	0.0200908	0.786364
81	81FOR1	81FOR1_CHE1	HS	Small	Forest	HOM	0	0	0	90	0	0	0	10	10	40	13	12	12	20	15	18	22	1	5	3	22	0	4	0	1	0	40	19	0.653061	0.727273	668.801	1.41937	10.7871	148.622	0.222222	0.222222	0.111111	0.444444	0.333333	30.4001	0.0320001	0.2375
81	81FOR1	81FOR1_ERE1	MM	Small	Forest	HOM	0	10000	0	90	0	0	0	10	10	40	17	13	15	20	15	18	55	2	0.5	0.5	47	0	4	2	0	0	60	30	1.20548	0.8	2011.92	1.92378	17.4949	76.4988	0.26616	0.125475	0.114068	0.494297	0.380228	42.8068	0.0299348	0.286
81	81FOR1	81FOR1_NOL1	HZ	Small	Forest	HOM	0	0	0	90	0	0	0	10	10	40	6	8	7	20	15	18	53	2	6	4.5	17	0	3	0	1	0	35	39	1.01695	0.566038	794.528	1.16304	9.02873	4.43871	0.0111732	0.0167598	0.0335196	0.938547	0.0446927	46.737	0.031158	0.3
81	81FOR1	81FOR1_NOL2	HZ	Large	Forest	HOM	0	0	0	90	0	0	0	10	10	40	12	12	12	20	15	18	120	6	3	5	91	1	9	0	0	40	75	70	1.2	0.75	6510.65	1.47446	27.7049	12.3308	0.0890152	0.0738636	0.265152	0.57197	0.354167	71.5456	0.0308386	0.331429
81	81FOR1	81FOR1_VIA1	HB	Small	Forest	HOM	0	6000	0	90	0	0	0	10	10	40	11	6	9	20	15	18	34	1	2.5	1	6	0	3	0	0	0	60	24	0.925373	0.911765	392.289	0.445294	4.17328	35.6626	0.454545	0.0909091	0	0.454545	0.454545	65.3814	0.032367	0.224444
81	81FOR1	81FOR1_VIA2	HB	Large	Forest	HOM	0	0	0	90	0	0	0	10	10	40	19	17	18	20	15	18	135	3	9.5	2	40	4	12	0	0	260	60	92	0.813725	0.614815	2848.38	0.348761	6.26017	27.1274	0	0.0761905	0.52381	0.4	0.52381	71.2094	0.0284838	0.227273
81	81FOR2	81FOR2_CHE2	HS	Large	Forest	HOM	0	0	0	90	0	0	0	10	10	30	11	11	11	17	14	15	100	1	3	1	384	5	27	0	0	220	270	62	0.872727	0.72	5515.8	1.03236	9.34881	104.072	0.264151	0.188679	0.169811	0.377358	0.433962	14.3641	0.0299251	0.48
81	81FOR2	81FOR2_ERE1	MM	Small	Forest	HOM	0	0	0	90	0	0	0	10	10	30	11	16	13	17	14	15	60	2	1	2.5	36	0	4	0	1	0	60	70	0.900901	0.833333	1595.17	0.659706	13.2931	23.4583	0.161765	0.0735294	0.0588235	0.705882	0.220588	44.3102	0.030143	0.245
81	81FOR2	81FOR2_ERE2	MM	Large	Forest	HOM	0	0	0	90	0	0	0	10	10	30	17	13	15	17	14	15	129	5	5	2	81	3	1	1	3	140	10	78	0.869048	0.565891	6496	1.17278	23.2832	16.6992	0.118252	0.0616967	0.228792	0.59126	0.347044	80.1976	0.032079	0.208333
81	81FOR2	81FOR2_NOL1	HZ	Small	Forest	HOM	0	2000	0	90	0	0	0	10	10	30	15	13	14	17	14	15	47	2	4	2.5	42	0	7	0	1	0	90	47	1	0.787234	1949.31	1.81387	14.2285	92.8241	0.047619	0.0952381	0.047619	0.809524	0.0952381	46.4121	0.051569	0.45
81	81FOR2	81FOR2_NOL2	HZ	Large	Forest	HOM	0	0	0	90	0	0	0	10	10	30	18	12	15	17	14	15	100	3	3	2.5	109	0	10	1	2	0	205	56	0.34188	0.2	2968.15	1.10485	9.73166	8.67882	0.0175439	0.0146199	0.157895	0.809942	0.175439	27.2308	0.0312997	0.435
81	81FOR2	81FOR2_VIA2	HB	Large	Forest	HOM	0	0	0	90	0	0	0	10	10	30	23	22	23	17	14	15	190	1	10	10	158	10	1	0	0	700	10	110	0.410127	0.426316	12330.4	0.402692	13.7004	26.5169	0.421505	0.0494624	0.227957	0.301075	0.649462	78.0404	0.027479	0.315556
81	81FOR2	81FOR2_VIC1	WR	Small	Forest	HOM	0	0	0	90	0	0	0	10	10	30	20	15	18	17	14	15	54	5	4	2.5	21	1	0	0	0	10	0	19	2.6	0.722222	574.526	3.2528	8.97697	57.4526	0.4	0.1	0	0.5	0.4	27.3584	0.0329619	0.166
81	81FOR3	81FOR3_CHE1	HS	Small	Forest	HOM	0	4000	0	60	0	30	0	10	30	20	3	9	6	6	7	6	36	2	3	6	31	0	5	0	1	0	70	23	0.892308	0.805556	349.774	0.421843	3.29976	49.9677	0.428571	0.142857	0	0.428571	0.428571	11.283	0.0537287	0.21
81	81FOR3	81FOR3_ERE1	MM	Small	Forest	HOM	0	0	0	60	0	30	0	10	30	20	2	7	4	6	7	6	35	2	2	5	9	1	0	0	1	10	0	34	0.105263	0.0857143	387.722	0.60808	8.61604	14.631	0.0377358	0.0188679	0.301887	0.641509	0.339623	43.0802	0.0250466	0.245714
81	81FOR3	81FOR3_NOL1	HZ	Small	Forest	HOM	0	0	0	60	0	30	0	10	30	20	6	6	6	6	7	6	78	1	1	1	137	2	18	0	1	90	200	45	1.08333	0.833333	3785.93	1.33968	10.2879	94.6484	0.175	0.1	0.15	0.575	0.325	27.6346	0.0268297	0.343333
81	81FOR3	81FOR3_VIA1	HB	Small	Forest	HOM	0	10000	0	60	0	30	0	10	30	20	6	9	7	6	7	6	58	1	4	3	16	0	6	0	1	0	80	35	1	0.827586	1630.72	0.901626	11.8168	37.0617	0.0909091	0.0909091	0.340909	0.477273	0.431818	101.92	0.0283899	0.239333
81	81FOR3	81FOR3_VIC1	WR	Small	Forest	HOM	0	4000	0	60	0	30	0	10	30	20	6	6	6	6	7	6	56	3	8.5	5.5	16	1	0	0	0	10	0	27	1.63158	0.553571	618.661	2.18311	9.37365	24.453	0.158103	0.0909091	0.27668	0.474308	0.434783	38.6663	0.0240163	0.23
81	81FOR4	81FOR4_CHE1	HS	Small	Forest	HOM	0	2000	0	70	0	20	0	10	10	5	14	13	14	15	11	13	45	2	2.5	3	53	0	8	0	0	0	65	28	0.793103	0.511111	475.067	0.719596	4.31879	63.3422	0.266667	0.2	0.266667	0.266667	0.533333	8.96352	0.0309087	0.29
81	81FOR4	81FOR4_ERE1	MM	Small	Forest	HOM	0	0	0	70	0	20	0	10	10	5	8	8	8	15	11	13	51	1	1.5	10	12	2	2	0	0	0	20	32	0.382353	0.254902	687.63	0.757753	9.68494	11.3658	0.00826446	0.0330579	0.0165289	0.942149	0.0247934	57.3025	0.0298451	0.24
81	81FOR4	81FOR4_NOL1	HZ	Small	Forest	HOM	0	4000	0	70	0	20	0	10	10	5	4	9	7	15	11	13	65	1	25	2	35	1	8	0	0	40	120	50	0.617886	0.584615	991.666	0.333999	4.4074	34.1954	0.0689655	0.0689655	0.172414	0.689655	0.241379	28.3333	0.0333333	0.2125
81	81FOR4	81FOR4_VIC1	WR	Small	Forest	HOM	0	0	1337.79	70	0	20	0	10	10	5	5	8	6	15	11	13	61	4	5.5	3.5	33	0	4	0	0	0	30	28	0.527778	0.311475	651.794	0.640672	7.16257	36.2108	0.166667	0.166667	0.5	0.166667	0.666667	19.7513	0.0237968	0.2075
81	81H2BF	81H2BF_CHE1	HS	Small	Gap	HOM	88.12	0	0	30	0	30	15	15	75	57	5	22	14	14	28	21	60	2	1	1	140	2	13	0	6	100	190	42	0.789474	0.75	1354.19	0.530959	3.86912	56.4246	0.291667	0.0833333	0.333333	0.291667	0.625	9.6728	0.0568988	0.17
81	81H2BF	81H2BF_ERE1	MM	Small	Gap	HOM	88.12	0	0	30	0	30	15	15	75	57	11	25	18	14	28	21	54	1	1	0.5	18	0	2	0	0	0	40	35	0.452381	0.351852	890.539	0.643109	9.47382	2.66628	0.0209581	0.0179641	0.176647	0.784431	0.197605	49.4744	0.0353388	0.28
81	81H2BF	81H2BF_ERE2	MM	Large	Gap	HOM	88.12	0	0	30	0	30	15	15	75	57	11	34	22	14	28	21	172	1	1	1.5	92	3	9	0	1	180	120	134	0.614525	0.319767	5397.74	0.858413	11.4359	22.4906	0.0375	0.0208333	0.145833	0.795833	0.183333	58.6711	0.0308795	0.316667
81	81H2BF	81H2BF_NOL1	HZ	Small	Gap	HOM	88.12	0	0	30	0	30	15	15	75	57	11	18	14	14	28	21	50	1	5	2.5	16	0	2	0	2	0	10	32	1.09091	0.6	770.487	1.29787	12.8414	9.01154	0.00584795	0.0116959	0.0116959	0.97076	0.0175439	48.1554	0.0382186	0.315
81	81H2BF	81H2BF_NOL2	HZ	Large	Gap	HOM	88.12	4000	0	30	0	30	15	15	75	57	9	15	12	14	28	21	140	3	2.5	2	198	3	14	1	1	150	220	100	0.808081	0.571429	8626.95	1.12129	16.9156	44.2408	0.0871795	0.0410256	0.158974	0.712821	0.246154	43.5705	0.0330079	0.44
81	81H2BF	81H2BF_VIA1	HB	Small	Gap	HOM	88.12	10000	0	30	0	30	15	15	75	57	7	19	13	14	28	21	39	1	1.5	5	5	0	2	0	0	0	20	17	0.409091	0.230769	264.778	0.696894	4.48776	27.2967	0.206186	0.0721649	0.412371	0.309278	0.618557	52.9556	0.0337297	0.261667
81	81H2BF	81H2BF_VIA2	HB	Large	Gap	HOM	88.12	2000	0	30	0	30	15	15	75	57	20	28	24	14	28	21	180	4	1	1	36	5	2	0	0	180	25	130	0.836601	0.355556	2570.71	0.559577	6.67716	3.45061	0.143624	0.0510067	0.453691	0.351678	0.597315	71.4085	0.0292658	0.271111
81	81H2BF	81H2BF_VIC1	WR	Small	Gap	HOM	88.12	10000	13377.9	30	0	30	15	15	75	57	13	24	19	14	28	21	56	2	4	5	15	10	0	0	0	1	0	40	0.808511	0.339286	782.782	1.80566	13.733	47.4413	0.0606061	0.0909091	0.121212	0.727273	0.181818	52.1855	0.0330288	0.1975
81	81H2BF	81H2BF_VIC2	WR	Large	Gap	HOM	88.12	10000	11371.2	30	0	30	15	15	75	57	18	25	21	14	28	21	126	4	3.5	10	54	2	4	0	0	80	45	38	1.83673	0.714286	2116.65	1.12302	8.43286	7.47932	0.0742049	0.0459364	0.0212014	0.858657	0.0954064	39.1972	0.0213028	0.23
81	81H2BG	81H2BG_ERE1	MM	Small	Gap	HOM	133.52	0	0	40	0	20	0	20	50	5	34	17	26	35	38	37	63	2	2	1.5	6	0	1	0	1	0	10	41	0.588235	0.238095	290.193	0.568509	3.97525	1.61219	0	0.0166667	0.0444444	0.938889	0.0444444	48.3656	0.0264293	0.305
81	81H2BG	81H2BG_ERE2	MM	Large	Gap	HOM	133.52	2000	0	40	0	20	0	20	50	5	32	22	27	35	38	37	150	5	1.5	5.5	49	2	3	0	2	80	50	77	0.925	0.493333	4873.07	0.969959	17.4038	16.4631	0.0506757	0.0743243	0.27027	0.60473	0.320946	99.4505	0.0274725	0.241333
81	81H2BG	81H2BG_NOL1	HZ	Small	Gap	HOM	133.52	20000	0	40	0	20	0	20	50	5	20	22	21	35	38	37	68	2	3	4.5	38	0	5	0	0	0	50	34	0.85	0.5	1152.83	0.917858	9.76974	82.345	0.214286	0.142857	0.357143	0.285714	0.571429	30.3376	0.0259296	0.39
81	81H2BG	81H2BG_NOL2	HZ	Large	Gap	HOM	133.52	6000	0	40	0	20	0	20	50	5	28	27	27	35	38	37	162	2	5.5	5	145	1	9	0	1	50	200	84	1.60241	0.820988	8651.67	1.59983	20.9992	17.0308	0.0649606	0.108268	0.271654	0.555118	0.336614	59.6667	0.0233987	0.425
81	81H2BG	81H2BG_VIA1	HB	Small	Gap	HOM	133.52	0	0	40	0	20	0	20	50	5	9	27	18	35	38	37	73	4	3.5	6	14	0	3	0	0	0	40	62	0.715596	0.534247	1134.89	0.486734	10.0433	63.0496	0.277778	0.111111	0.388889	0.222222	0.666667	81.0637	0.0250971	0.323
81	81H2BG	81H2BG_VIA2	HB	Large	Gap	HOM	133.52	0	0	40	0	20	0	20	50	5	21	12	16	35	38	37	186	5	2	5	60	5	9	0	2	330	130	160	0.807692	0.564516	6030.75	0.454585	9.33552	18.2198	0.205438	0.102719	0.380665	0.311178	0.586103	100.512	0.0265204	0.291538
81	81H2BG	81H2BG_VIC2	WR	Large	Gap	HOM	133.52	0	0	40	0	20	0	20	50	5	26	28	27	35	38	37	183	3	5	7	220	2	10	0	1	120	180	57	1.73846	0.617486	3966.34	1.1959	8.21188	2.0445	0.241237	0.0340206	0.545876	0.178866	0.787113	18.0288	0.0207228	0.435
81	81H2BH	81H2BH_CHE1	HS	Small	Gap	HOM	182.9	0	0	50	0	20	0	30	50	50	20	18	19	50	43	47	20	1	4.5	1	27	0	3	0	1	0	30	17	0.634146	0.65	647.389	1.9624	12.9478	63.1599	0.195122	0.0243902	0.292683	0.487805	0.487805	23.9774	0.0726587	0.165
81	81H2BH	81H2BH_ERE1	MM	Small	Gap	HOM	182.9	8000	0	50	0	20	0	30	50	50	29	17	23	50	43	47	74	1	2.5	3.5	23	0	6	0	0	0	55	85	0.854701	0.675676	752.168	0.279984	5.83076	14.8944	0.0792079	0.029703	0.257426	0.633663	0.336634	32.703	0.0240463	0.453333
81	81H2BH	81H2BH_ERE2	MM	Large	Gap	HOM	182.9	10000	0	50	0	20	0	30	50	50	29	17	23	50	43	47	170	2	5	10	163	3	7	0	0	160	200	108	0.653061	0.470588	14470.4	1.2284	27.3026	76.1599	0.0789474	0.131579	0.268421	0.521053	0.347368	88.7754	0.0263428	0.42125
81	81H2BH	81H2BH_NOL1	HZ	Small	Gap	HOM	182.9	0	0	50	0	20	0	30	50	50	16	12	14	50	43	47	22	1	2.5	2	18	0	1	0	1	0	5	20	0.285714	0.318182	524.085	1.11224	19.4106	67.6239	0.0322581	0.129032	0.0645161	0.774194	0.0967742	29.1158	0.030329	0.96
81	81H2BH	81H2BH_NOL2	HZ	Large	Gap	HOM	182.9	0	0	50	0	20	0	30	50	50	34	19	26	50	43	47	156	1	3	4	221	6	12	0	1	0	245	67	1.11628	0.615385	8085.27	1.39261	20.1628	103.657	0.0897436	0.166667	0.358974	0.384615	0.448718	36.585	0.0225833	0.324
81	81H2BH	81H2BH_VIA1	HB	Small	Gap	HOM	182.9	0	0	50	0	20	0	30	50	50	31	20	25	50	43	47	60	1	2.5	5	8	0	1	0	0	0	10	22	0.264706	0.15	1174.34	1.2941	16.7763	90.334	0.0769231	0.0769231	0.461538	0.384615	0.538462	146.793	0.02319	0.2532
81	81H2BH	81H2BH_VIA2	HB	Large	Gap	HOM	182.9	0	0	50	0	20	0	30	50	50	34	25	29	50	43	47	129	3	7.5	11.5	13	0	4	0	1	0	55	25	0.209302	0.0697674	1062.64	0.732114	5.7752	9.24033	0.2	0.0695652	0.486957	0.243478	0.686957	81.7413	0.0211765	0.227059
81	81H2BH	81H2BH_VIC1	WR	Small	Gap	HOM	182.9	0	6020.07	50	0	20	0	30	50	50	21	12	16	50	43	47	57	1	4.5	5.5	30	1	0	0	0	10	0	21	1.41935	0.77193	713.182	0.945382	10.6445	89.1477	0.25	0.375	0.25	0.125	0.5	23.7727	0.0212256	0.28
81	81H2BH	81H2BH_VIC2	WR	Large	Gap	HOM	182.9	0	0	50	0	20	0	30	50	50	20	11	15	50	43	47	124	6	3.5	10.5	44	2	6	0	0	140	110	53	1.19084	0.629032	1131.36	0.335931	3.02504	3.99775	0.151943	0.0600707	0.416961	0.371025	0.568905	25.7128	0.0285698	0.225
81	81H2BJ	81H2BJ_CHE1	HS	Small	Gap	HOM	76.78	0	0	65	0	5	0	30	50	50	21	17	19	19	20	20	87	6	2	2	347	6	32	0	5	240	450	61	0.907975	0.850575	5717.37	1.09651	7.35826	182.082	0.254777	0.171975	0.0636943	0.509554	0.318471	16.4766	0.0294225	0.56
81	81H2BJ	81H2BJ_ERE1	MM	Small	Gap	HOM	76.78	4000	0	65	0	5	0	30	50	50	20	22	21	19	20	20	38	2	1	0.5	11	0	2	0	0	0	45	37	0.746269	0.657895	461.899	0.524309	5.56505	30.7933	0.0666667	0.0666667	0.466667	0.4	0.533333	41.9908	0.0262443	0.32
81	81H2BJ	81H2BJ_ERE2	MM	Large	Gap	HOM	76.78	4000	0	65	0	5	0	30	50	50	15	16	16	19	20	20	196	2	4.5	8.5	95	3	4	0	2	250	70	164	1.14286	0.55102	8532.24	1.21711	16.5353	27.4348	0.173633	0.0482315	0.44373	0.334405	0.617363	89.813	0.0266508	0.306364
81	81H2BJ	81H2BJ_NOL1	HZ	Small	Gap	HOM	76.78	0	0	65	0	5	0	30	50	50	26	20	23	19	20	20	67	2	3	2	34	0	4	0	2	0	45	63	0.493506	0.283582	988.618	0.849645	8.82695	70.6156	0.142857	0.142857	0.428571	0.285714	0.571429	29.077	0.0287891	0.336667
81	81H2BJ	81H2BJ_NOL2	HZ	Large	Gap	HOM	76.78	0	0	65	0	5	0	30	50	50	31	24	28	19	20	20	162	2	2.5	5	240	3	9	0	2	140	300	75	1.28485	0.654321	14122.4	2.64321	23.4592	62.4887	0.207965	0.0929204	0.362832	0.336283	0.570796	58.8435	0.0234436	0.502
81	81H2BJ	81H2BJ_VIA1	HB	Small	Gap	HOM	76.78	10000	0	65	0	5	0	30	50	50	13	15	14	19	20	20	58	2	5	8	11	0	3	0	0	0	40	37	0.261905	0.189655	612.69	0.442459	6.25194	19.7642	0.0645161	0.0645161	0.483871	0.387097	0.548387	55.6991	0.0275738	0.404
81	81H2BJ	81H2BJ_VIA2	HB	Large	Gap	HOM	76.78	10000	0	65	0	5	0	30	50	50	23	17	20	19	20	20	153	2	2	11	61	3	3	0	1	160	90	80	0.522222	0.30719	9052.91	1.42375	22.4638	37.8783	0.150628	0.0878661	0.359833	0.401674	0.51046	148.408	0.0206985	0.398333
81	81H2BJ	81H2BJ_VIC1	WR	Small	Gap	HOM	76.78	0	0	65	0	5	0	30	50	50	21	23	22	19	20	20	46	2	10.5	2	25	0	2	0	0	0	20	28	0.617647	0.456522	753.021	0.829812	11.4094	150.604	0.1	0.3	0.4	0.2	0.5	30.1208	0.0253116	0.238
81	81H2BJ	81H2BJ_VIC2	WR	Large	Gap	HOM	76.78	0	0	65	0	5	0	30	50	50	17	24	20	19	20	20	123	4	8	8	107	1	13	0	0	40	190	45	0.957746	0.552846	1738.02	0.439206	4.92357	13.3694	0.138462	0.0692308	0.223077	0.569231	0.361538	16.2432	0.0182508	0.296667
89	89FOR1	89FOR1_CHE1	HS	Small	Forest	HOM	0	2000	4682.27	30	0	30	0	40	30	20	13	12	13	5	6	6	58	2	3.5	3.5	44	0	6	0	0	0	75	27	0.8	0.551724	844.338	0.672244	6.34841	51.172	0.121212	0.151515	0.30303	0.424242	0.424242	19.1895	0.0399781	0.24
89	89FOR1	89FOR1_CHE2	HS	Large	Forest	HOM	0	0	0	30	0	30	0	40	30	20	9	10	10	5	6	6	164	1	1	2.5	362	5	40	1	15	240	500	86	1.39773	0.75	7140.69	1.17464	7.89899	31.596	0.393805	0.0575221	0.278761	0.269912	0.672566	19.7257	0.0281795	0.7
89	89FOR1	89FOR1_ERE1	MM	Small	Forest	HOM	0	2000	0	30	0	30	0	40	30	20	13	10	12	5	6	6	56	1	2	1	36	0	4	0	0	0	75	37	0.795699	0.660714	5634.22	3.31939	43.0093	388.567	0.275862	0.172414	0.137931	0.413793	0.413793	156.506	0.0802596	0.216667
89	89FOR1	89FOR1_ERE2	MM	Large	Forest	HOM	0	0	0	30	0	30	0	40	30	20	9	13	11	5	6	6	133	2	1	1	63	2	3	0	6	80	50	112	0.465909	0.308271	2539.07	0.417676	9.65424	15.6732	0.123457	0.0740741	0.401235	0.401235	0.524691	40.3026	0.0350458	0.127778
89	89FOR1	89FOR1_NOL1	HZ	Small	Forest	HOM	0	2000	0	30	0	30	0	40	30	20	10	10	10	5	6	6	63	1	1	1	51	0	7	0	2	0	110	44	1.11688	0.68254	1276.27	1.09686	7.3773	19.9418	0.046875	0.046875	0.078125	0.828125	0.125	25.0249	0.0301505	0.415
89	89FOR1	89FOR1_NOL2	HZ	Large	Forest	HOM	0	4000	0	30	0	30	0	40	30	20	18	16	17	5	6	6	118	1	8	10	84	1	7	0	1	40	130	61	1.31544	0.830508	2909.43	0.667768	10.1022	35.9189	0.0493827	0.0740741	0.135802	0.740741	0.185185	34.6361	0.0306514	0.226
89	89FOR1	89FOR1_VIA1	HB	Small	Forest	HOM	0	8000	0	30	0	30	0	40	30	20	9	10	10	5	6	6	65	1	12	10	19	1	2	0	1	60	40	73	0.373134	0.384615	1930.85	0.547936	11.7021	58.5107	0.30303	0.151515	0.30303	0.242424	0.606061	101.624	0.0313654	0.231429
89	89FOR1	89FOR1_VIA2	HB	Large	Forest	HOM	0	0	0	30	0	30	0	40	30	20	16	13	14	5	6	6	127	3	10	18	19	2	0	0	0	80	0	53	0.453125	0.228346	2543.3	0.790983	12.2865	9.14854	0.230216	0.0719424	0.345324	0.352518	0.57554	133.858	0.0520847	0.214167
89	89FOR1	89FOR1_VIC1	WR	Small	Forest	HOM	0	0	3344.48	30	0	30	0	40	30	20	6	8	7	5	6	6	57	2	2.5	5	18	0	1	0	0	0	5	23	0.736842	0.245614	210.477	0.742723	3.39478	17.5397	0.0416667	0.0416667	0.333333	0.583333	0.375	11.6931	0.0285199	0.205
89	89FOR1	89FOR1_VIC2	WR	Large	Forest	HOM	0	0	0	30	0	30	0	40	30	20	8	8	8	5	6	6	176	4	1	1.5	165	4	11	1	6	180	190	165	0.927374	0.471591	4379.75	0.69652	8.02152	13.5177	0.0617284	0.0432099	0.271605	0.623457	0.333333	26.5439	0.0282382	0.188
89	89FOR2	89FOR2_CHE1	HS	Small	Forest	HOM	0	2000	3344.48	50	25	0	0	25	25	0	8	8	8	15	13	14	36	2	4.5	2	31	0	5	0	0	0	75	23	0.571429	0.611111	743.558	0.639034	6.69872	82.6176	0.333333	0.111111	0.111111	0.444444	0.444444	23.9858	0.0393209	0.305
89	89FOR2	89FOR2_ERE1	MM	Small	Forest	HOM	0	0	0	50	25	0	0	25	25	0	11	8	9	15	13	14	43	1	1	1	8	0	1	0	0	0	5	27	0.512397	0.72093	417.596	0.145337	8.69992	119.313	0.0714286	0.0714286	0.571429	0.285714	0.642857	52.1995	0.0395451	0.264
89	89FOR2	89FOR2_ERE2	MM	Large	Forest	HOM	0	0	0	50	25	0	0	25	25	0	7	9	8	15	13	14	110	2	2.5	2	72	3	4	0	0	130	30	76	0.589744	0.418182	6322.91	1.32391	23.4182	72.6772	0.0804598	0.0804598	0.206897	0.632184	0.287356	87.8182	0.0318182	0.23
89	89FOR2	89FOR2_NOL1	HZ	Small	Forest	HOM	0	8000	0	50	25	0	0	25	25	0	16	13	14	15	13	14	46	2	5	5	10	1	0	0	0	10	0	12	1.55102	0.826087	536.998	1.13965	9.58925	10.132	0.0943396	0.0566038	0.0566038	0.792453	0.150943	53.6998	0.0492659	0.2725
89	89FOR2	89FOR2_VIA1	HB	Small	Forest	HOM	0	0	0	50	25	0	0	25	25	0	10	12	11	15	13	14	74	2	10	14	32	2	0	0	0	170	0	132	0.225108	0.351351	2734.11	0.261085	11.2054	42.7205	0.3125	0.140625	0.28125	0.265625	0.59375	85.4409	0.0302982	0.313333
89	89FOR2	89FOR2_VIA2	HB	Large	Forest	HOM	0	0	0	50	25	0	0	25	25	0	15	13	14	15	13	14	176	5	0.5	0.5	48	4	3	0	0	270	95	97	1.13615	0.6875	4591.45	0.51568	8.48696	13.665	0.28869	0.0803571	0.363095	0.267857	0.651786	95.6551	0.0313623	0.254167
89	89FOR2	89FOR2_VIC1	WR	Small	Forest	HOM	0	8000	1337.79	50	25	0	0	25	25	0	12	11	12	15	13	14	76	2	2.5	3.5	21	0	1	0	0	0	20	53	1.14667	0.565789	745.01	0.674885	7.76052	49.6673	0.0666667	0.133333	0.333333	0.466667	0.4	35.4767	0.0303219	0.234
89	89FOR2	89FOR2_VIC2	WR	Large	Forest	HOM	0	0	0	50	25	0	0	25	25	0	15	17	16	15	13	14	128	1	2	0.5	107	4	6	0	1	180	120	74	0.552941	0.367188	4158.12	0.733145	9.71524	112.382	0.243243	0.162162	0.216216	0.378378	0.459459	38.861	0.0239883	0.231429
89	89FOR3	89FOR3_CHE1	HS	Small	Forest	HOM	0	2000	668.896	25	25	0	25	25	10	15	10	14	12	10	10	10	54	2	1.5	1	82	0	13	0	2	0	200	50	0.604651	0.481481	1509.09	1.0397	5.94129	68.5949	0.181818	0.136364	0.318182	0.363636	0.5	18.4035	0.0334609	0.55
89	89FOR3	89FOR3_CHE2	HS	Large	Forest	HOM	0	12000	0	25	25	0	25	25	10	15	7	9	8	10	10	10	154	3	2.5	3	334	6	25	1	0	380	350	78	0.732394	0.506494	6284.02	0.705779	7.10862	37.6289	0.329341	0.0718563	0.323353	0.275449	0.652695	18.8144	0.0313574	0.6
89	89FOR3	89FOR3_ERE1	MM	Small	Forest	HOM	0	2000	0	25	25	0	25	25	10	15	19	17	18	10	10	10	58	1	2	2.5	18	0	1	0	1	0	5	40	0.290909	0.137931	720.83	1.21422	11.4417	118.169	0.163934	0.180328	0.491803	0.163934	0.655738	40.0461	0.0308047	0.26
89	89FOR3	89FOR3_ERE2	MM	Large	Forest	HOM	0	0	0	25	25	0	25	25	10	15	9	10	10	10	10	10	118	1	3.5	1	30	1	3	0	1	40	15	69	1.21951	0.635593	1367.97	0.460741	7.90734	25.8107	0.113208	0.0188679	0.320755	0.54717	0.433962	45.599	0.0361897	0.252
89	89FOR3	89FOR3_NOL1	HZ	Small	Forest	HOM	0	0	0	25	25	0	25	25	10	15	10	9	9	10	10	10	65	1	2.5	1.5	54	0	6	0	1	0	105	28	0.53913	0.476923	1533.64	0.590905	9.02141	52.8841	0.137931	0.103448	0.172414	0.586207	0.310345	28.4007	0.0281195	0.505
89	89FOR3	89FOR3_NOL2	HZ	Large	Forest	HOM	0	0	0	25	25	0	25	25	10	15	10	10	10	10	10	10	110	4	5	5.5	85	1	7	0	0	60	140	57	0.627219	0.481818	3420.81	0.610304	11.0349	32.8924	0.0865385	0.0865385	0.221154	0.605769	0.307692	40.2448	0.0256337	0.314
89	89FOR3	89FOR3_VIA1	HB	Small	Forest	HOM	0	4000	0	25	25	0	25	25	10	15	18	19	18	10	10	10	73	1	1	1	12	2	0	0	0	90	0	46	1.25714	0.90411	1246.45	0.576084	7.64692	53.7262	0.517241	0.0948276	0.0431034	0.344828	0.560345	103.871	0.0264302	0.262
89	89FOR3	89FOR3_VIA2	HB	Large	Forest	HOM	0	0	0	25	25	0	25	25	10	15	13	15	14	10	10	10	140	1	7.5	7	165	10	7	0	1	740	140	183	0.367713	0.585714	18052.3	0.462437	17.6983	56.9473	0.435331	0.0694006	0.160883	0.334385	0.596215	109.408	0.028344	0.275714
89	89FOR3	89FOR3_VIC1	WR	Small	Forest	HOM	0	28000	7357.86	25	25	0	25	25	10	15	14	12	13	10	10	10	54	3	5.5	3	15	0	1	0	0	0	15	35	0.774194	0.444444	636.338	0.843519	9.2223	37.4317	0.470588	0.117647	0.235294	0.176471	0.705882	42.4226	0.0230557	0.23
89	89FOR3	89FOR3_VIC2	WR	Large	Forest	HOM	0	0	2675.59	25	25	0	25	25	10	15	15	12	13	10	10	10	141	4	7	2	58	0	7	0	3	0	170	98	0.893939	0.41844	2202.49	0.644106	7.08197	6.42126	0.139942	0.0408163	0.285714	0.533528	0.425656	37.974	0.0231549	0.205
89	89FOR4	89FOR4_CHE1	HS	Small	Forest	HOM	0	0	0	10	0	60	0	30	10	10	7	10	9	3	9	6	73	5	3	4	45	0	5	0	0	0	80	55	0.704225	0.342466	562.051	0.568132	3.67354	31.5759	0.224719	0.157303	0.393258	0.224719	0.617978	12.49	0.0328685	0.38
89	89FOR4	89FOR4_CHE2	HS	Large	Forest	HOM	0	0	0	10	0	60	0	30	10	10	12	13	12	3	9	6	95	1	3.5	3	86	1	11	0	0	40	110	90	0.9375	0.473684	2001.73	1.10676	8.17034	100.087	0.3	0.1	0.35	0.25	0.65	23.276	0.0302285	0.256667
89	89FOR4	89FOR4_ERE1	MM	Small	Forest	HOM	0	6000	0	10	0	60	0	30	10	10	20	12	16	3	9	6	58	1	1	3	31	0	2	0	0	0	50	54	0.790698	0.87931	1705.3	0.522168	15.7898	47.0426	0.110345	0.0275862	0.00689655	0.855172	0.117241	55.0095	0.0345972	0.19875
89	89FOR4	89FOR4_ERE2	MM	Large	Forest	HOM	0	0	0	10	0	60	0	30	10	10	12	12	12	3	9	6	130	6	1	1	27	0	3	1	2	0	70	93	0.745098	0.292308	1260.03	0.61712	6.30013	10.6782	0.0423729	0.0508475	0.398305	0.508475	0.440678	46.6677	0.0301082	0.31
89	89FOR4	89FOR4_NOL1	HZ	Small	Forest	HOM	0	0	0	10	0	60	0	30	10	10	8	13	11	3	9	6	66	1	5.5	4.5	42	0	5	0	0	0	75	35	1.02273	0.681818	1434.04	0.943599	10.1705	34.9767	0.0243902	0.0487805	0.121951	0.804878	0.146341	34.1439	0.0291828	0.39
89	89FOR4	89FOR4_NOL2	HZ	Large	Forest	HOM	0	0	0	10	0	60	0	30	10	10	14	10	12	3	9	6	160	2	3	2	263	2	25	0	10	100	320	140	0.92823	0.60625	8813.3	1.0281	15.1953	39.3451	0.125	0.09375	0.397321	0.383929	0.522321	33.5106	0.0288885	0.232
89	89FOR4	89FOR4_VIA1	HB	Small	Forest	HOM	0	4000	0	10	0	60	0	30	10	10	14	9	11	3	9	6	66	3	10	3.5	12	0	3	0	0	0	50	33	0.488889	0.333333	1389.72	0.874244	11.9803	37.56	0.675676	0.108108	0.162162	0.0540541	0.837838	115.81	0.0321694	0.276923
89	89FOR4	89FOR4_VIA2	HB	Large	Forest	HOM	0	0	0	10	0	60	0	30	10	10	6	10	8	3	9	6	142	1	1	1.5	56	6	3	0	0	300	70	86	0.22695	0.225352	4504.91	0.288654	8.79865	29.0639	0.206452	0.135484	0.341935	0.316129	0.548387	80.4448	0.0177191	0.349231
89	89FOR4	89FOR4_VIC1	WR	Small	Forest	HOM	0	0	0	10	0	60	0	30	10	10	16	10	13	3	9	6	56	2	3	6	36	0	4	0	0	0	35	22	1.12727	0.553571	1043.55	1.75784	11.4676	90.7438	0.26087	0.217391	0.26087	0.26087	0.521739	28.9876	0.0214723	0.27
89	89FOR4	89FOR4_VIC2	WR	Large	Forest	HOM	0	0	0	10	0	60	0	30	10	10	5	11	8	3	9	6	133	1	8	7	126	3	3	0	0	130	60	94	0.874251	0.548872	7570.65	1.38322	23.4386	142.843	0.207547	0.150943	0.339623	0.301887	0.54717	60.0846	0.022933	0.218333
89	89H2BB	89H2BB_CHE1	HS	Small	Gap	HOM	107.51	0	668.896	0	20	20	0	60	50	20	20	16	18	18	29	24	33	4	5	1.5	17	0	2	0	1	0	10	22	0.823529	0.424242	333.051	1.46806	7.74537	14.4805	0.173913	0.0869565	0	0.73913	0.173913	19.5912	0.0399821	0.245
89	89H2BB	89H2BB_CHE2	HS	Large	Gap	HOM	107.51	0	0	0	20	20	0	60	50	20	17	15	16	18	29	24	104	4	1	1.5	68	0	8	0	0	0	100	49	1.35714	0.548077	1072.87	0.774778	5.25915	8.51481	0.103175	0.0952381	0.238095	0.563492	0.34127	15.7774	0.0239052	0.66
89	89H2BB	89H2BB_ERE1	MM	Small	Gap	HOM	107.51	0	0	0	20	20	0	60	50	20	13	23	18	18	29	24	88	1	2	2	94	1	8	1	0	46	180	77	1.15254	0.772727	4943.68	1.80916	15.7442	77.245	0.28125	0.109375	0.171875	0.4375	0.453125	52.5923	0.0248077	0.235556
89	89H2BB	89H2BB_ERE2	MM	Large	Gap	HOM	107.51	0	0	0	20	20	0	60	50	20	19	20	20	18	29	24	182	4	2	1.5	56	2	3	0	6	80	15	48	1.04762	0.362637	4229.64	1.35754	15.2695	3.09637	0.0278184	0.010981	0.0600293	0.901171	0.0878477	75.5293	0.0271688	0.278
89	89H2BB	89H2BB_NOL1	HZ	Small	Gap	HOM	107.51	0	0	0	20	20	0	60	50	20	20	24	22	18	29	24	63	1	1	0.5	22	0	2	0	0	0	25	36	0.813559	0.380952	986.798	1.44449	11.2136	98.6798	0	0.1	0.5	0.4	0.5	44.8545	0.0262307	0.342
89	89H2BB	89H2BB_NOL2	HZ	Large	Gap	HOM	107.51	6000	0	0	20	20	0	60	50	20	28	28	28	18	29	24	146	5	6.5	6	254	6	21	0	1	380	360	73	1.19553	0.732877	9972.63	1.58597	11.2558	14.9964	0.0781955	0.0526316	0.315789	0.553383	0.393985	39.2623	0.0237953	0.4125
89	89H2BB	89H2BB_VIA1	HB	Small	Gap	HOM	107.51	0	0	0	20	20	0	60	50	20	19	30	24	18	29	24	77	1	3.5	1	22	0	4	0	0	0	75	50	0.515464	0.324675	1377.42	0.745955	9.06197	34.4355	0.175	0.075	0.525	0.225	0.7	62.6099	0.0238061	0.263
89	89H2BB	89H2BB_VIA2	HB	Large	Gap	HOM	107.51	4000	0	0	20	20	0	60	50	20	19	25	22	18	29	24	159	2	1.5	2	63	5	8	4	2	280	120	94	0.974619	0.603774	5898.74	0.774492	10.5523	11.5889	0.157171	0.0412574	0.343811	0.45776	0.500982	93.6308	0.0200066	0.334286
89	89H2BB	89H2BB_VIC1	WR	Small	Gap	HOM	107.51	0	6688.96	0	20	20	0	60	50	20	16	23	19	18	29	24	40	2	2	1.5	18	0	1	0	0	0	10	36	1.07692	0.7	378.262	0.712813	7.56523	40.2406	0.212766	0.148936	0.425532	0.212766	0.638298	21.0145	0.0259439	0.2025
89	89H2BB	89H2BB_VIC2	WR	Large	Gap	HOM	107.51	0	13377.9	0	20	20	0	60	50	20	13	19	16	18	29	24	156	2	6.5	8	116	4	7	0	10	150	130	84	1.32877	0.621795	4658.05	1.1135	10.6836	27.7265	0.160714	0.0952381	0.357143	0.386905	0.517857	40.1556	0.018677	0.26875
89	89H2BD	89H2BD_CHE2	HS	Large	Gap	HOM	126.23	0	0	40	20	20	0	20	55	25	3	11	7	10	10	10	130	2	4	4.5	247	4	19	0	4	200	410	90	0.545455	0.438462	3333.24	0.388834	4.50438	35.46	0.361702	0.0957447	0.234043	0.308511	0.595745	13.4949	0.0201416	0.67
89	89H2BD	89H2BD_ERE1	MM	Small	Gap	HOM	126.23	0	0	40	20	20	0	20	55	25	20	21	21	10	10	10	72	3	1	1	38	1	4	0	1	40	40	54	0.776471	0.458333	1165.2	0.821774	7.66578	12.5967	0.0972973	0.0486486	0.216216	0.637838	0.313514	30.6631	0.0228829	1.34
89	89H2BD	89H2BD_ERE2	MM	Large	Gap	HOM	126.23	20000	0	40	20	20	0	20	55	25	10	10	10	10	10	10	150	3	7	2.5	50	2	4	0	1	90	60	55	1.02128	0.48	2150.49	0.551176	7.16831	10.9719	0.158163	0.0867347	0.280612	0.47449	0.438776	43.0099	0.0218324	0.4925
89	89H2BD	89H2BD_NOL1	HZ	Small	Gap	HOM	126.23	0	0	40	20	20	0	20	55	25	23	10	16	10	10	10	90	1	5	2.5	73	2	12	0	2	40	140	52	1.54023	0.744444	1652.94	1.11278	6.12199	27.5489	0.2	0.0333333	0.166667	0.6	0.366667	22.643	0.0328159	0.69
89	89H2BD	89H2BD_NOL2	HZ	Large	Gap	HOM	126.23	0	0	40	20	20	0	20	55	25	27	13	20	10	10	10	142	2	5.5	4	69	0	7	0	0	0	135	54	1.37705	0.591549	3737.17	1.27942	13.4916	11.5702	0.0650155	0.0743034	0.380805	0.479876	0.44582	54.1619	0.0234467	0.77
89	89H2BD	89H2BD_VIA1	HB	Small	Gap	HOM	126.23	2000	0	40	20	20	0	20	55	25	10	10	10	10	10	10	74	2	3.5	3	12	1	3	0	0	40	70	36	0.672	0.567568	734.923	0.239669	3.99415	27.2194	0.185185	0.185185	0.481481	0.148148	0.666667	61.2436	0.0237378	1.29
89	89H2BD	89H2BD_VIA2	HB	Large	Gap	HOM	126.23	4000	0	40	20	20	0	20	55	25	10	10	10	10	10	10	150	2	8.5	7	25	3	4	0	0	140	80	54	1.36111	0.653333	2296.56	0.564343	6.20691	26.3972	0	0.091954	0.632184	0.275862	0.632184	91.8623	0.0209254	0.627143
89	89H2BD	89H2BD_VIC2	WR	Large	Gap	HOM	126.23	0	668.896	40	20	20	0	20	55	25	0	5	3	10	10	10	134	6	8	3	28	0	7	0	0	0	15	40	3.18644	0.701493	322.482	0.472054	2.16431	1.99063	0.148148	0.0493827	0.493827	0.308642	0.641975	11.5172	0.015777	0.73
89	89H2BE	89H2BE_CHE1	HS	Small	Gap	HOM	79.73	0	668.896	50	0	0	0	50	80	5	14	17	15	16	22	19	71	1	2	1	117	1	7	0	0	40	115	33	1.80282	0.901408	1538.51	1.55516	6.80758	71.5588	0.418605	0.116279	0.232558	0.232558	0.651163	13.1497	0.0328742	0.4
89	89H2BE	89H2BE_ERE1	MM	Small	Gap	HOM	79.73	0	0	50	0	0	0	50	80	5	19	18	19	16	22	19	54	6	2	1.5	24	0	2	0	0	0	45	56	0.803922	0.759259	2432.2	1.19121	24.5677	41.9345	0.155172	0.0517241	0.0862069	0.706897	0.241379	101.342	0.044254	0.190833
89	89H2BE	89H2BE_ERE2	MM	Large	Gap	HOM	79.73	0	0	50	0	0	0	50	80	5	29	26	27	16	22	19	236	3	1	1.5	108	2	7	0	7	80	120	142	0.995169	0.436441	8201.16	0.97527	18.81	28.0862	0.0479452	0.0410959	0.530822	0.380137	0.578767	75.9367	0.0331601	0.254444
89	89H2BE	89H2BE_NOL1	HZ	Small	Gap	HOM	79.73	0	0	50	0	0	0	50	80	5	39	32	35	16	22	19	87	1	4	4.5	45	0	5	0	0	0	80	47	1.35354	0.770115	2310.51	1.20123	13.8354	62.4462	0.108108	0.108108	0.189189	0.594595	0.297297	51.3447	0.026882	0.382
89	89H2BE	89H2BE_NOL2	HZ	Large	Gap	HOM	79.73	22000	0	50	0	0	0	50	80	5	24	17	21	16	22	19	164	3	10	10	209	5	14	1	4	210	280	134	1.11724	0.987805	15644.8	0.947906	23.9218	65.7346	0.0630252	0.113445	0.382353	0.441176	0.445378	74.8556	0.0254611	0.3675
89	89H2BE	89H2BE_VIA1	HB	Small	Gap	HOM	79.73	20000	0	50	0	0	0	50	80	5	15	21	18	16	22	19	72	2	2.5	11	8	0	2	0	0	0	40	63	0.589744	0.319444	938.338	0.785887	8.37801	62.5558	0.133333	0.133333	0.466667	0.266667	0.6	117.292	0.0297696	0.262667
89	89H2BE	89H2BE_VIA2	HB	Large	Gap	HOM	79.73	2000	0	50	0	0	0	50	80	5	21	21	21	16	22	19	188	2	2	4.5	54	6	4	4	0	300	120	74	0.826446	0.531915	8666.59	0.754063	14.2543	56.2766	0.181818	0.0974026	0.487013	0.233766	0.668831	160.492	0.0210344	0.317917

## Sheet: gap
Landscape	Site	ID_complet	Species	Size_class	Forest_gap	Spa_Het	Gap_Size	Abundance1	Abundance2	Compo_ER	Compo_EPB	Compo_SAB	Compo_BOB	Compo_BOJ	Compe_Shrub	Compe_Tree	Light_dir_ind	Light_dif_ind	Light_tot_ind	Light_dir_center	Light_dif_center	Light_tot_center	Height	Num_stems	Growth	Growth2	Number_leaves	Branch_number1	Branch_number2	Dead_branch1	Dead_branch2	Branch_length1	Branch_length2	Lateral_extension	CrownHD	PerCrown	TLA	LAI	LDI	LAR	B	F	T	R	BT	Leaf_size	SLA	LDMC
1	1H2BB	1H2BB_ERE1	ERE	1	g	HET	114.22	34000	0	0	0	10	0	90	50	25	27	24	26	21	26	24	61	4	3	4	20	0	1	0	0	0	10	26	0.80597	0.442623	949.94	1.07829	13.3794	16.492	0.225694	0.0625	0.15625	0.555556	0.381944	47.497	0.0210164	0.2825
1	1H2BB	1H2BB_ERE2	ERE	2	g	HET	114.22	8000	0	0	0	10	0	90	50	25	12	18	15	21	26	24	154	3	7	1.5	90	2	6	2	1	90	120	130	0.866359	0.61039	7566.52	0.81878	20.7871	23.4985	0.13354	0.0621118	0.36646	0.437888	0.5	84.0724	0.0261908	0.291818
1	1H2BB	1H2BB_NOL1	NOL	1	g	HET	114.22	0	0	0	0	10	0	90	50	25	14	14	14	21	26	24	56	2	4	4.5	33	0	5	0	1	0	95	47	0.77551	0.678571	1149.74	0.610014	7.6142	88.4419	0.153846	0.230769	0.307692	0.307692	0.461538	34.8407	0.0260006	0.335
1	1H2BB	1H2BB_NOL2	NOL	2	g	HET	114.22	0	0	0	0	10	0	90	50	25	14	21	18	21	26	24	178	2	3	5	198	5	10	0	1	210	220	80	1.2193	0.780899	8178.99	0.801716	13.4523	56.0205	0.171233	0.123288	0.431507	0.273973	0.60274	41.3081	0.0248844	0.553333
1	1H2BB	1H2BB_VIA1	VIA	1	g	HET	114.22	0	0	0	0	10	0	90	50	25	12	16	14	21	26	24	76	4	3.5	9	11	0	2	0	2	0	30	37	0.649351	0.328947	1449.58	1.24581	13.6753	22.3013	0.492308	0.0923077	0.184615	0.230769	0.676923	131.78	0.0247707	0.295556
1	1H2BB	1H2BB_VIA2	VIA	2	g	HET	114.22	2000	0	0	0	10	0	90	50	25	37	23	30	21	26	24	154	4	2	3	109	4	10	0	1	280	190	77	1.52688	0.922078	23052.7	3.39536	36.9434	55.4151	0.252404	0.0673077	0.432692	0.247596	0.685096	211.492	0.0271144	0.288889
1	1H2BB	1H2BB_CHE1	CHE	1	g	HET	114.22	0	668.896	0	0	10	0	90	50	25	37	23	30	21	26	24	62	1	6	6	59	0	4	0	370	0	160	39	0.880952	0.596774	583.679	0.421508	2.62918	48.6399	0.166667	0.0833333	0.25	0.5	0.416667	9.89286	0.0282653	0.35
1	1H2BB	1H2BB_CHE2	CHE	2	g	HET	114.22	0	0	0	0	10	0	90	50	25	18	14	16	21	26	24	128	1	2	2.5	173	0	20	0	4	0	370	48	1.69231	0.6875	3647.82	1.71853	7.32495	86.853	0.238095	0.119048	0.309524	0.333333	0.547619	21.0857	0.0281143	0.75
1	1H2BB	1H2BB_VIC1	VIC	1	g	HET	114.22	0	668.896	0	0	10	0	90	50	25	16	15	15	21	26	24	28	4	4	3.5	9	1	0	0	0	10	0	18	0.842105	0.571429	157.018	0.554079	4.13205	14.2743	0.545455	0.181818	0	0.272727	0.545455	17.4464	0.0238992	0.243333
1	1H2BB	1H2BB_VIC2	VIC	2	g	HET	114.22	0	0	0	0	10	0	90	50	25	7	6	6	21	26	24	124	1	5	8	72	1	12	80	2	50	210	48	0.963415	0.637097	2032.64	0.385091	5.29333	47.2707	0.186047	0.0930233	0.395349	0.325581	0.581395	28.2311	0.022767	0.248
1	1H2BE	1H2BE_ERE1	ERE	1	g	HET	99.83	12000	0	70	0	0	0	30	80	15	13	12	12	21	22	22	80	3	2.5	1	26	1	0	0	0	10	0	70	0.768	0.6	2449.39	0.798781	27.2154	37.1119	0.0606061	0.0454545	0.272727	0.621212	0.333333	94.2072	0.0218072	0.36
1	1H2BE	1H2BE_ERE2	ERE	2	g	HET	99.83	24000	0	70	0	0	0	30	80	15	18	21	19	21	22	22	127	2	5	8.5	43	2	0	0	0	80	0	173	0.672131	0.322835	5265.64	1.80269	25.4379	22.5027	0.0726496	0.042735	0.0940171	0.790598	0.166667	122.457	0.0279582	0.312857
1	1H2BE	1H2BE_NOL1	NOL	1	g	HET	99.83	0	0	70	0	0	0	30	80	15	23	18	20	21	22	22	60	1	3	3	24	0	2	0	0	0	30	26	0.769231	0.333333	562.007	1.05907	6.24453	33.0593	0	0.0588235	0.117647	0.823529	0.117647	23.417	0.0266102	0.44
1	1H2BE	1H2BE_NOL2	NOL	2	g	HET	99.83	0	0	70	0	0	0	30	80	15	27	24	26	21	22	22	190	2	2.5	8	124	3	9	1	2	170	190	92	1.7341	0.789474	7337.81	1.24929	13.3415	111.179	0.393939	0.19697	0	0.409091	0.393939	59.1759	0.0301918	0.392
1	1H2BE	1H2BE_VIA1	VIA	1	g	HET	99.83	0	0	70	0	0	0	30	80	15	24	19	22	21	22	22	70	2	11	3	7	0	2	0	1	0	25	64	0.617647	0.3	614.812	0.677509	6.47171	16.6165	0.0540541	0.0540541	0.162162	0.72973	0.216216	87.8303	0.0281507	0.26
1	1H2BE	1H2BE_VIA2	VIA	2	g	HET	99.83	0	0	70	0	0	0	30	80	15	17	20	18	21	22	22	148	3	5	3	61	1	2	0	0	90	90	100	1.16049	0.635135	7778.31	1.51024	23.7144	61.2465	0.204724	0.102362	0.377953	0.314961	0.582677	127.513	0.0252502	0.280556
1	1H2BE	1H2BE_CHE1	CHE	1	g	HET	99.83	0	0	70	0	0	0	30	80	15	19	18	19	21	22	22	58	2	3.5	2.5	82	0	6	0	1	0	130	52	0.88172	0.706897	1317.59	0.776255	7.00846	57.2865	0.217391	0.130435	0.0434783	0.608696	0.26087	16.0682	0.0315062	0.51
1	1H2BE	1H2BE_VIC1	VIC	1	g	HET	99.83	8000	12709	70	0	0	0	30	80	15	20	21	20	21	22	22	66	2	2.5	5.5	42	2	0	0	0	90	0	48	1.25581	0.818182	757.946	0.522194	4.85863	36.0926	0.380952	0.238095	0.190476	0.190476	0.571429	18.0463	0.0196156	0.306667
1	1H2BE	1H2BE_VIC2	VIC	2	g	HET	99.83	2000	0	70	0	0	0	30	80	15	31	17	24	21	22	22	126	1	2	4	68	0	9	0	0	0	180	64	0.940299	0.5	1034.37	0.293532	3.38028	38.3098	0.111111	0.111111	0.555556	0.222222	0.666667	15.2113	0.0169014	0.3
27	27H2BH	27H2BH_ERE1	ERE	1	g	HET	53.72	0	0	20	0	40	0	40	100	0	17	23	20	35	36	35	47	1	1.5	1.5	4	0	1	0	0	0	10	54	1.76923	0.978723	98.5128	0.185642	1.7283	42.8317	0.0869565	0.0434783	0.434783	0.434783	0.521739	24.6282	0.0174668	0.47
27	27H2BH	27H2BH_ERE2	ERE	2	g	HET	53.72	8000	0	20	0	40	0	40	100	0	19	16	17	35	36	35	116	3	3.5	5	37	0	1	0	0	0	25	96	1.136	0.612069	2616.9	0.853409	18.5596	13.1502	0.105528	0.0753769	0.39196	0.427136	0.497487	70.727	0.0277361	0.6375
27	27H2BH	27H2BH_NOL1	NOL	1	g	HET	53.72	2000	0	20	0	40	0	40	100	0	7	14	11	35	36	35	75	2	5.5	5	17	0	3	0	1	0	45	28	1.34831	0.8	687.067	0.441987	5.72556	4.97875	0.00724638	0.00724638	0.057971	0.927536	0.0652174	40.4157	0.0265893	0.506667
27	27H2BH	27H2BH_NOL2	NOL	2	g	HET	53.72	0	0	20	0	40	0	40	100	0	7	15	11	35	36	35	154	3	5.5	4	127	4	16	0	5	120	280	158	0.401606	0.324675	4968.31	0.40832	8.96808	12.838	0.0930233	0.0310078	0.410853	0.465116	0.503876	39.1206	0.0271671	1.44
27	27H2BH	27H2BH_VIA2	VIA	2	g	HET	53.72	2000	0	20	0	40	0	40	100	0	26	15	21	35	36	35	260	1	9	12	125	9	10	0	2	490	125	180	1.05263	0.576923	9607.2	0.602695	10.9797	28.5929	0.229167	0.0238095	0.494048	0.252976	0.723214	76.8576	0.023361	0.658
27	27H2BH	27H2BH_VIC1	VIC	1	g	HET	53.72	0	0	20	0	40	0	40	100	0	14	15	14	35	36	35	74	1	8	9	27	0	2	0	0	0	40	19	1.94595	0.486486	632.618	2.35466	5.54928	3.11634	0.133005	0.0492611	0.182266	0.635468	0.315271	23.4303	0.0172282	0.68
27	27H2BH	27H2BH_CHE1	CHE	1	g	HET	53.72	4000	4682.27	20	0	40	0	40	100	0	16	18	17	35	36	35	75	1	4	3.5	41	0	5	0	1	0	65	85	1.225	0.653333	516.436	0.411175	3.68883	22.2123	0.344086	0.0537634	0.215054	0.387097	0.55914	12.596	0.0286273	0.44
27	27H2BH	27H2BH_VIC2	VIC	2	g	HET	53.72	0	4013.38	20	0	40	0	40	100	0	28	22	25	35	36	35	115	3	5.5	7	74	1	7	0	1	40	105	50	1.10169	0.565217	2755.5	1.00839	10.5981	64.0814	0.0930233	0.116279	0.395349	0.395349	0.488372	37.2365	0.0219038	0.425
27	27H2BI	27H2BI_ERE1	ERE	1	g	HET	98.24	0	0	40	0	30	15	15	100	0	18	20	19	27	36	31	52	1	2	2.5	5	1	0	0	0	10	0	32	0.56	0.269231	124.206	0.253158	2.00332	27.6012	0	0.111111	0.444444	0.444444	0.444444	24.8411	0.0194071	1.28
27	27H2BI	27H2BI_ERE2	ERE	2	g	HET	98.24	6000	0	40	0	30	15	15	100	0	25	26	25	27	36	31	120	1	7.5	9.5	41	1	0	0	0	10	0	44	1.17757	0.525	1805.58	0.8036	13.8891	49.468	0.0136986	0.109589	0.356164	0.520548	0.369863	44.0386	0.0196601	0.448
27	27H2BI	27H2BI_NOL1	NOL	1	g	HET	98.24	10000	0	40	0	30	15	15	100	0	13	33	23	27	36	31	65	3	6	7	8	0	3	0	0	0	55	44	1.11392	0.676923	329.186	0.268768	2.74322	1.89188	0.206897	0.0574713	0.195402	0.54023	0.402299	41.1483	0.0263771	1.56
27	27H2BI	27H2BI_NOL2	NOL	2	g	HET	98.24	28000	0	40	0	30	15	15	100	0	43	35	39	27	36	31	172	1	5	4	90	3	6	0	4	140	135	58	0.962162	0.517442	4673.93	0.695871	10.4562	5.90142	0.010101	0.00883838	0.0542929	0.926768	0.0643939	51.9325	0.0234989	0.736667
27	27H2BI	27H2BI_VIA1	VIA	1	g	HET	98.24	0	0	40	0	30	15	15	100	0	27	18	22	27	36	31	69	1	2	2	5	0	3	0	0	0	72	54	0.860215	0.57971	247.323	0.14571	1.75406	5.12056	0.124224	0.00621118	0.0828157	0.786749	0.207039	49.4646	0.0383447	1.29
27	27H2BI	27H2BI_VIA2	VIA	2	g	HET	98.24	0	0	40	0	30	15	15	100	0	17	30	23	27	36	31	139	1	2.5	9	52	5	4	0	2	240	75	115	0.92823	0.697842	9036.84	1.05418	19.9049	62.323	0.248276	0.103448	0.337931	0.310345	0.586207	173.785	0.0200908	0.786364
27	27H2BI	27H2BI_CHE1	CHE	1	g	HET	98.24	0	2006.69	40	0	30	15	15	100	0	21	17	19	27	36	31	48	1	3	6.5	41	0	6	0	1	0	60	50	0.638298	0.625	396.884	0.228875	3.67486	44.0983	0.222222	0.111111	0.222222	0.444444	0.444444	9.68011	0.0225119	0.43
27	27H2BI	27H2BI_CHE2	CHE	2	g	HET	98.24	0	0	40	0	30	15	15	100	0	11	24	18	27	36	31	113	1	4	4.5	132	2	18	0	0	80	260	76	1.5514	0.734513	2303.34	1.02514	5.08464	34.8991	0.30303	0.121212	0.30303	0.272727	0.606061	17.4496	0.0220881	0.79
81	81H2BF	81H2BF_ERE1	ERE	1	g	HOM	88.12	0	0	30	0	30	15	15	75	57	11	25	18	14	28	21	54	1	1	0.5	18	0	2	0	0	0	40	35	0.452381	0.351852	890.539	0.643109	9.47382	2.66628	0.0209581	0.0179641	0.176647	0.784431	0.197605	49.4744	0.0353388	0.28
81	81H2BF	81H2BF_ERE2	ERE	2	g	HOM	88.12	0	0	30	0	30	15	15	75	57	11	34	22	14	28	21	172	1	1	1.5	92	3	9	0	1	180	120	134	0.614525	0.319767	5397.74	0.858413	11.4359	22.4906	0.0375	0.0208333	0.145833	0.795833	0.183333	58.6711	0.0308795	0.316667
81	81H2BF	81H2BF_NOL1	NOL	1	g	HOM	88.12	0	0	30	0	30	15	15	75	57	11	18	14	14	28	21	50	1	5	2.5	16	0	2	0	2	0	10	32	1.09091	0.6	770.487	1.29787	12.8414	9.01154	0.00584795	0.0116959	0.0116959	0.97076	0.0175439	48.1554	0.0382186	0.315
81	81H2BF	81H2BF_NOL2	NOL	2	g	HOM	88.12	4000	0	30	0	30	15	15	75	57	9	15	12	14	28	21	140	3	2.5	2	198	3	14	1	1	150	220	100	0.808081	0.571429	8626.95	1.12129	16.9156	44.2408	0.0871795	0.0410256	0.158974	0.712821	0.246154	43.5705	0.0330079	0.44
81	81H2BF	81H2BF_VIA1	VIA	1	g	HOM	88.12	10000	0	30	0	30	15	15	75	57	7	19	13	14	28	21	39	1	1.5	5	5	0	2	0	0	0	20	17	0.409091	0.230769	264.778	0.696894	4.48776	27.2967	0.206186	0.0721649	0.412371	0.309278	0.618557	52.9556	0.0337297	0.261667
81	81H2BF	81H2BF_VIA2	VIA	2	g	HOM	88.12	2000	0	30	0	30	15	15	75	57	20	28	24	14	28	21	180	4	1	1	36	5	2	0	0	180	25	130	0.836601	0.355556	2570.71	0.559577	6.67716	3.45061	0.143624	0.0510067	0.453691	0.351678	0.597315	71.4085	0.0292658	0.271111
81	81H2BF	81H2BF_CHE1	CHE	1	g	HOM	88.12	0	0	30	0	30	15	15	75	57	5	22	14	14	28	21	60	2	1	1	140	2	13	0	6	100	190	42	0.789474	0.75	1354.19	0.530959	3.86912	56.4246	0.291667	0.0833333	0.333333	0.291667	0.625	9.6728	0.0568988	0.17
81	81H2BF	81H2BF_VIC1	VIC	1	g	HOM	88.12	10000	13377.9	30	0	30	15	15	75	57	13	24	19	14	28	21	56	2	4	5	15	10	0	0	0	1	0	40	0.808511	0.339286	782.782	1.80566	13.733	47.4413	0.0606061	0.0909091	0.121212	0.727273	0.181818	52.1855	0.0330288	0.1975
81	81H2BF	81H2BF_VIC2	VIC	2	g	HOM	88.12	10000	11371.2	30	0	30	15	15	75	57	18	25	21	14	28	21	126	4	3.5	10	54	2	4	0	0	80	45	38	1.83673	0.714286	2116.65	1.12302	8.43286	7.47932	0.0742049	0.0459364	0.0212014	0.858657	0.0954064	39.1972	0.0213028	0.23
81	81H2BG	81H2BG_ERE1	ERE	1	g	HOM	133.52	0	0	40	0	20	0	20	50	5	34	17	26	35	38	37	63	2	2	1.5	6	0	1	0	1	0	10	41	0.588235	0.238095	290.193	0.568509	3.97525	1.61219	0	0.0166667	0.0444444	0.938889	0.0444444	48.3656	0.0264293	0.305
81	81H2BG	81H2BG_ERE2	ERE	2	g	HOM	133.52	2000	0	40	0	20	0	20	50	5	32	22	27	35	38	37	150	5	1.5	5.5	49	2	3	0	2	80	50	77	0.925	0.493333	4873.07	0.969959	17.4038	16.4631	0.0506757	0.0743243	0.27027	0.60473	0.320946	99.4505	0.0274725	0.241333
81	81H2BG	81H2BG_NOL1	NOL	1	g	HOM	133.52	20000	0	40	0	20	0	20	50	5	20	22	21	35	38	37	68	2	3	4.5	38	0	5	0	0	0	50	34	0.85	0.5	1152.83	0.917858	9.76974	82.345	0.214286	0.142857	0.357143	0.285714	0.571429	30.3376	0.0259296	0.39
81	81H2BG	81H2BG_NOL2	NOL	2	g	HOM	133.52	6000	0	40	0	20	0	20	50	5	28	27	27	35	38	37	162	2	5.5	5	145	1	9	0	1	50	200	84	1.60241	0.820988	8651.67	1.59983	20.9992	17.0308	0.0649606	0.108268	0.271654	0.555118	0.336614	59.6667	0.0233987	0.425
81	81H2BG	81H2BG_VIA1	VIA	1	g	HOM	133.52	0	0	40	0	20	0	20	50	5	9	27	18	35	38	37	73	4	3.5	6	14	0	3	0	0	0	40	62	0.715596	0.534247	1134.89	0.486734	10.0433	63.0496	0.277778	0.111111	0.388889	0.222222	0.666667	81.0637	0.0250971	0.323
81	81H2BG	81H2BG_VIA2	VIA	2	g	HOM	133.52	0	0	40	0	20	0	20	50	5	21	12	16	35	38	37	186	5	2	5	60	5	9	0	2	330	130	160	0.807692	0.564516	6030.75	0.454585	9.33552	18.2198	0.205438	0.102719	0.380665	0.311178	0.586103	100.512	0.0265204	0.291538
81	81H2BG	81H2BG_VIC2	VIC	2	g	HOM	133.52	0	0	40	0	20	0	20	50	5	26	28	27	35	38	37	183	3	5	7	220	2	10	0	1	120	180	57	1.73846	0.617486	3966.34	1.1959	8.21188	2.0445	0.241237	0.0340206	0.545876	0.178866	0.787113	18.0288	0.0207228	0.435
81	81H2BH	81H2BH_ERE1	ERE	1	g	HOM	182.9	8000	0	50	0	20	0	30	50	50	29	17	23	50	43	47	74	1	2.5	3.5	23	0	6	0	0	0	55	85	0.854701	0.675676	752.168	0.279984	5.83076	14.8944	0.0792079	0.029703	0.257426	0.633663	0.336634	32.703	0.0240463	0.453333
81	81H2BH	81H2BH_ERE2	ERE	2	g	HOM	182.9	10000	0	50	0	20	0	30	50	50	29	17	23	50	43	47	170	2	5	10	163	3	7	0	0	160	200	108	0.653061	0.470588	14470.4	1.2284	27.3026	76.1599	0.0789474	0.131579	0.268421	0.521053	0.347368	88.7754	0.0263428	0.42125
81	81H2BH	81H2BH_NOL1	NOL	1	g	HOM	182.9	0	0	50	0	20	0	30	50	50	16	12	14	50	43	47	22	1	2.5	2	18	0	1	0	1	0	5	20	0.285714	0.318182	524.085	1.11224	19.4106	67.6239	0.0322581	0.129032	0.0645161	0.774194	0.0967742	29.1158	0.030329	0.96
81	81H2BH	81H2BH_NOL2	NOL	2	g	HOM	182.9	0	0	50	0	20	0	30	50	50	34	19	26	50	43	47	156	1	3	4	221	6	12	0	1	0	245	67	1.11628	0.615385	8085.27	1.39261	20.1628	103.657	0.0897436	0.166667	0.358974	0.384615	0.448718	36.585	0.0225833	0.324
81	81H2BH	81H2BH_VIA1	VIA	1	g	HOM	182.9	0	0	50	0	20	0	30	50	50	31	20	25	50	43	47	60	1	2.5	5	8	0	1	0	0	0	10	22	0.264706	0.15	1174.34	1.2941	16.7763	90.334	0.0769231	0.0769231	0.461538	0.384615	0.538462	146.793	0.02319	0.2532
81	81H2BH	81H2BH_VIA2	VIA	2	g	HOM	182.9	0	0	50	0	20	0	30	50	50	34	25	29	50	43	47	129	3	7.5	11.5	13	0	4	0	1	0	55	25	0.209302	0.0697674	1062.64	0.732114	5.7752	9.24033	0.2	0.0695652	0.486957	0.243478	0.686957	81.7413	0.0211765	0.227059
81	81H2BH	81H2BH_CHE1	CHE	1	g	HOM	182.9	0	0	50	0	20	0	30	50	50	20	18	19	50	43	47	20	1	4.5	1	27	0	3	0	1	0	30	17	0.634146	0.65	647.389	1.9624	12.9478	63.1599	0.195122	0.0243902	0.292683	0.487805	0.487805	23.9774	0.0726587	0.165
81	81H2BH	81H2BH_VIC1	VIC	1	g	HOM	182.9	0	6020.07	50	0	20	0	30	50	50	21	12	16	50	43	47	57	1	4.5	5.5	30	1	0	0	0	10	0	21	1.41935	0.77193	713.182	0.945382	10.6445	89.1477	0.25	0.375	0.25	0.125	0.5	23.7727	0.0212256	0.28
81	81H2BH	81H2BH_VIC2	VIC	2	g	HOM	182.9	0	0	50	0	20	0	30	50	50	20	11	15	50	43	47	124	6	3.5	10.5	44	2	6	0	0	140	110	53	1.19084	0.629032	1131.36	0.335931	3.02504	3.99775	0.151943	0.0600707	0.416961	0.371025	0.568905	25.7128	0.0285698	0.225
81	81H2BJ	81H2BJ_ERE1	ERE	1	g	HOM	76.78	4000	0	65	0	5	0	30	50	50	20	22	21	19	20	20	38	2	1	0.5	11	0	2	0	0	0	45	37	0.746269	0.657895	461.899	0.524309	5.56505	30.7933	0.0666667	0.0666667	0.466667	0.4	0.533333	41.9908	0.0262443	0.32
81	81H2BJ	81H2BJ_ERE2	ERE	2	g	HOM	76.78	4000	0	65	0	5	0	30	50	50	15	16	16	19	20	20	196	2	4.5	8.5	95	3	4	0	2	250	70	164	1.14286	0.55102	8532.24	1.21711	16.5353	27.4348	0.173633	0.0482315	0.44373	0.334405	0.617363	89.813	0.0266508	0.306364
81	81H2BJ	81H2BJ_NOL1	NOL	1	g	HOM	76.78	0	0	65	0	5	0	30	50	50	26	20	23	19	20	20	67	2	3	2	34	0	4	0	2	0	45	63	0.493506	0.283582	988.618	0.849645	8.82695	70.6156	0.142857	0.142857	0.428571	0.285714	0.571429	29.077	0.0287891	0.336667
81	81H2BJ	81H2BJ_NOL2	NOL	2	g	HOM	76.78	0	0	65	0	5	0	30	50	50	31	24	28	19	20	20	162	2	2.5	5	240	3	9	0	2	140	300	75	1.28485	0.654321	14122.4	2.64321	23.4592	62.4887	0.207965	0.0929204	0.362832	0.336283	0.570796	58.8435	0.0234436	0.502
81	81H2BJ	81H2BJ_VIA1	VIA	1	g	HOM	76.78	10000	0	65	0	5	0	30	50	50	13	15	14	19	20	20	58	2	5	8	11	0	3	0	0	0	40	37	0.261905	0.189655	612.69	0.442459	6.25194	19.7642	0.0645161	0.0645161	0.483871	0.387097	0.548387	55.6991	0.0275738	0.404
81	81H2BJ	81H2BJ_VIA2	VIA	2	g	HOM	76.78	10000	0	65	0	5	0	30	50	50	23	17	20	19	20	20	153	2	2	11	61	3	3	0	1	160	90	80	0.522222	0.30719	9052.91	1.42375	22.4638	37.8783	0.150628	0.0878661	0.359833	0.401674	0.51046	148.408	0.0206985	0.398333
81	81H2BJ	81H2BJ_CHE1	CHE	1	g	HOM	76.78	0	0	65	0	5	0	30	50	50	21	17	19	19	20	20	87	6	2	2	347	6	32	0	5	240	450	61	0.907975	0.850575	5717.37	1.09651	7.35826	182.082	0.254777	0.171975	0.0636943	0.509554	0.318471	16.4766	0.0294225	0.56
81	81H2BJ	81H2BJ_VIC1	VIC	1	g	HOM	76.78	0	0	65	0	5	0	30	50	50	21	23	22	19	20	20	46	2	10.5	2	25	0	2	0	0	0	20	28	0.617647	0.456522	753.021	0.829812	11.4094	150.604	0.1	0.3	0.4	0.2	0.5	30.1208	0.0253116	0.238
81	81H2BJ	81H2BJ_VIC2	VIC	2	g	HOM	76.78	0	0	65	0	5	0	30	50	50	17	24	20	19	20	20	123	4	8	8	107	1	13	0	0	40	190	45	0.957746	0.552846	1738.02	0.439206	4.92357	13.3694	0.138462	0.0692308	0.223077	0.569231	0.361538	16.2432	0.0182508	0.296667
89	89H2BB	89H2BB_ERE1	ERE	1	g	HOM	107.51	0	0	0	20	20	0	60	50	20	13	23	18	18	29	24	88	1	2	2	94	1	8	1	0	46	180	77	1.15254	0.772727	4943.68	1.80916	15.7442	77.245	0.28125	0.109375	0.171875	0.4375	0.453125	52.5923	0.0248077	0.235556
89	89H2BB	89H2BB_ERE2	ERE	2	g	HOM	107.51	0	0	0	20	20	0	60	50	20	19	20	20	18	29	24	182	4	2	1.5	56	2	3	0	6	80	15	48	1.04762	0.362637	4229.64	1.35754	15.2695	3.09637	0.0278184	0.010981	0.0600293	0.901171	0.0878477	75.5293	0.0271688	0.278
89	89H2BB	89H2BB_NOL1	NOL	1	g	HOM	107.51	0	0	0	20	20	0	60	50	20	20	24	22	18	29	24	63	1	1	0.5	22	0	2	0	0	0	25	36	0.813559	0.380952	986.798	1.44449	11.2136	98.6798	0	0.1	0.5	0.4	0.5	44.8545	0.0262307	0.342
89	89H2BB	89H2BB_NOL2	NOL	2	g	HOM	107.51	6000	0	0	20	20	0	60	50	20	28	28	28	18	29	24	146	5	6.5	6	254	6	21	0	1	380	360	73	1.19553	0.732877	9972.63	1.58597	11.2558	14.9964	0.0781955	0.0526316	0.315789	0.553383	0.393985	39.2623	0.0237953	0.4125
89	89H2BB	89H2BB_VIA1	VIA	1	g	HOM	107.51	0	0	0	20	20	0	60	50	20	19	30	24	18	29	24	77	1	3.5	1	22	0	4	0	0	0	75	50	0.515464	0.324675	1377.42	0.745955	9.06197	34.4355	0.175	0.075	0.525	0.225	0.7	62.6099	0.0238061	0.263
89	89H2BB	89H2BB_VIA2	VIA	2	g	HOM	107.51	4000	0	0	20	20	0	60	50	20	19	25	22	18	29	24	159	2	1.5	2	63	5	8	4	2	280	120	94	0.974619	0.603774	5898.74	0.774492	10.5523	11.5889	0.157171	0.0412574	0.343811	0.45776	0.500982	93.6308	0.0200066	0.334286
89	89H2BB	89H2BB_CHE1	CHE	1	g	HOM	107.51	0	668.896	0	20	20	0	60	50	20	20	16	18	18	29	24	33	4	5	1.5	17	0	2	0	1	0	10	22	0.823529	0.424242	333.051	1.46806	7.74537	14.4805	0.173913	0.0869565	0	0.73913	0.173913	19.5912	0.0399821	0.245
89	89H2BB	89H2BB_CHE2	CHE	2	g	HOM	107.51	0	0	0	20	20	0	60	50	20	17	15	16	18	29	24	104	4	1	1.5	68	0	8	0	0	0	100	49	1.35714	0.548077	1072.87	0.774778	5.25915	8.51481	0.103175	0.0952381	0.238095	0.563492	0.34127	15.7774	0.0239052	0.66
89	89H2BB	89H2BB_VIC1	VIC	1	g	HOM	107.51	0	6688.96	0	20	20	0	60	50	20	16	23	19	18	29	24	40	2	2	1.5	18	0	1	0	0	0	10	36	1.07692	0.7	378.262	0.712813	7.56523	40.2406	0.212766	0.148936	0.425532	0.212766	0.638298	21.0145	0.0259439	0.2025
89	89H2BB	89H2BB_VIC2	VIC	2	g	HOM	107.51	0	13377.9	0	20	20	0	60	50	20	13	19	16	18	29	24	156	2	6.5	8	116	4	7	0	10	150	130	84	1.32877	0.621795	4658.05	1.1135	10.6836	27.7265	0.160714	0.0952381	0.357143	0.386905	0.517857	40.1556	0.018677	0.26875
89	89H2BD	89H2BD_ERE1	ERE	1	g	HOM	126.23	0	0	40	20	20	0	20	55	25	20	21	21	10	10	10	72	3	1	1	38	1	4	0	1	40	40	54	0.776471	0.458333	1165.2	0.821774	7.66578	12.5967	0.0972973	0.0486486	0.216216	0.637838	0.313514	30.6631	0.0228829	1.34
89	89H2BD	89H2BD_ERE2	ERE	2	g	HOM	126.23	20000	0	40	20	20	0	20	55	25	10	10	10	10	10	10	150	3	7	2.5	50	2	4	0	1	90	60	55	1.02128	0.48	2150.49	0.551176	7.16831	10.9719	0.158163	0.0867347	0.280612	0.47449	0.438776	43.0099	0.0218324	0.4925
89	89H2BD	89H2BD_NOL1	NOL	1	g	HOM	126.23	0	0	40	20	20	0	20	55	25	23	10	16	10	10	10	90	1	5	2.5	73	2	12	0	2	40	140	52	1.54023	0.744444	1652.94	1.11278	6.12199	27.5489	0.2	0.0333333	0.166667	0.6	0.366667	22.643	0.0328159	0.69
89	89H2BD	89H2BD_NOL2	NOL	2	g	HOM	126.23	0	0	40	20	20	0	20	55	25	27	13	20	10	10	10	142	2	5.5	4	69	0	7	0	0	0	135	54	1.37705	0.591549	3737.17	1.27942	13.4916	11.5702	0.0650155	0.0743034	0.380805	0.479876	0.44582	54.1619	0.0234467	0.77
89	89H2BD	89H2BD_VIA1	VIA	1	g	HOM	126.23	2000	0	40	20	20	0	20	55	25	10	10	10	10	10	10	74	2	3.5	3	12	1	3	0	0	40	70	36	0.672	0.567568	734.923	0.239669	3.99415	27.2194	0.185185	0.185185	0.481481	0.148148	0.666667	61.2436	0.0237378	1.29
89	89H2BD	89H2BD_VIA2	VIA	2	g	HOM	126.23	4000	0	40	20	20	0	20	55	25	10	10	10	10	10	10	150	2	8.5	7	25	3	4	0	0	140	80	54	1.36111	0.653333	2296.56	0.564343	6.20691	26.3972	0	0.091954	0.632184	0.275862	0.632184	91.8623	0.0209254	0.627143
89	89H2BD	89H2BD_CHE2	CHE	2	g	HOM	126.23	0	0	40	20	20	0	20	55	25	3	11	7	10	10	10	130	2	4	4.5	247	4	19	0	4	200	410	90	0.545455	0.438462	3333.24	0.388834	4.50438	35.46	0.361702	0.0957447	0.234043	0.308511	0.595745	13.4949	0.0201416	0.67
89	89H2BD	89H2BD_VIC2	VIC	2	g	HOM	126.23	0	668.896	40	20	20	0	20	55	25	0	5	3	10	10	10	134	6	8	3	28	0	7	0	0	0	15	40	3.18644	0.701493	322.482	0.472054	2.16431	1.99063	0.148148	0.0493827	0.493827	0.308642	0.641975	11.5172	0.015777	0.73
89	89H2BE	89H2BE_ERE1	ERE	1	g	HOM	79.73	0	0	50	0	0	0	50	80	5	19	18	19	16	22	19	54	6	2	1.5	24	0	2	0	0	0	45	56	0.803922	0.759259	2432.2	1.19121	24.5677	41.9345	0.155172	0.0517241	0.0862069	0.706897	0.241379	101.342	0.044254	0.190833
89	89H2BE	89H2BE_ERE2	ERE	2	g	HOM	79.73	0	0	50	0	0	0	50	80	5	29	26	27	16	22	19	236	3	1	1.5	108	2	7	0	7	80	120	142	0.995169	0.436441	8201.16	0.97527	18.81	28.0862	0.0479452	0.0410959	0.530822	0.380137	0.578767	75.9367	0.0331601	0.254444
89	89H2BE	89H2BE_NOL1	NOL	1	g	HOM	79.73	0	0	50	0	0	0	50	80	5	39	32	35	16	22	19	87	1	4	4.5	45	0	5	0	0	0	80	47	1.35354	0.770115	2310.51	1.20123	13.8354	62.4462	0.108108	0.108108	0.189189	0.594595	0.297297	51.3447	0.026882	0.382
89	89H2BE	89H2BE_NOL2	NOL	2	g	HOM	79.73	22000	0	50	0	0	0	50	80	5	24	17	21	16	22	19	164	3	10	10	209	5	14	1	4	210	280	134	1.11724	0.987805	15644.8	0.947906	23.9218	65.7346	0.0630252	0.113445	0.382353	0.441176	0.445378	74.8556	0.0254611	0.3675
89	89H2BE	89H2BE_VIA1	VIA	1	g	HOM	79.73	20000	0	50	0	0	0	50	80	5	15	21	18	16	22	19	72	2	2.5	11	8	0	2	0	0	0	40	63	0.589744	0.319444	938.338	0.785887	8.37801	62.5558	0.133333	0.133333	0.466667	0.266667	0.6	117.292	0.0297696	0.262667
89	89H2BE	89H2BE_VIA2	VIA	2	g	HOM	79.73	2000	0	50	0	0	0	50	80	5	21	21	21	16	22	19	188	2	2	4.5	54	6	4	4	0	300	120	74	0.826446	0.531915	8666.59	0.754063	14.2543	56.2766	0.181818	0.0974026	0.487013	0.233766	0.668831	160.492	0.0210344	0.317917
89	89H2BE	89H2BE_CHE1	CHE	1	g	HOM	79.73	0	668.896	50	0	0	0	50	80	5	14	17	15	16	22	19	71	1	2	1	117	1	7	0	0	40	115	33	1.80282	0.901408	1538.51	1.55516	6.80758	71.5588	0.418605	0.116279	0.232558	0.232558	0.651163	13.1497	0.0328742	0.4

## Sheet: forest
Landscape	Site	ID_complet	Species	Size_class	Forest_gap	Spa_Het	Gap_Size	Abundance1	Abundance2	Compo_ER	Compo_EPB	Compo_SAB	Compo_BOB	Compo_BOJ	Compe_Shrub	Compe_Tree	Light_dir_ind	Light_dif_ind	Light_tot_ind	Light_dir_center	Light_dif_center	Light_tot_center	Height	Num_stems	Growth	Growth2	Number_leaves	Branch_number1	Branch_number2	Dead_branch1	Dead_branch2	Branch_length1	Branch_length2	Lateral_extension	CrownHD	PerCrown	TLA	LAI	LDI	LAR	B	F	T	R	BT	Leaf_size	SLA	LDMC
1	1FOR1	1FOR1_ERE1	ERE	1	f	HET	0	2000	0	60	0	0	10	30	35	35	15	11	13	12	10	11	81	1	1	1	28	0	7	0	1	0	10	55	0.659794	0.395062	1503.25	0.8141	16.5192	88.4264	0.176471	0.117647	0.411765	0.294118	0.588235	53.6874	0.0367722	0.208571
1	1FOR1	1FOR1_ERE2	ERE	2	f	HET	0	0	0	60	0	0	10	30	35	35	19	9	14	12	10	11	143	3	1.5	1	86	3	10	0	2	210	160	115	0.606061	0.559441	4487.2	0.328063	8.74697	74.7866	0	0.15	0.65	0.2	0.65	52.1767	0.0367442	0.236667
1	1FOR1	1FOR1_NOL1	NOL	1	f	HET	0	4000	0	60	0	0	10	30	35	35	13	11	12	12	10	11	33	1	6	7	5	1	0	0	0	10	0	27	0.701754	0.606061	294.242	0.461472	6.84283	1.28043	0	0.00174064	0.00174064	0.996519	0.00174064	58.8484	0.0352385	0.334
1	1FOR1	1FOR1_NOL2	NOL	2	f	HET	0	12000	0	60	0	0	10	30	35	35	16	10	13	12	10	11	162	4	7	7.5	114	3	13	0	3	160	210	62	1.40645	0.67284	6187.88	1.31241	11.6314	27.7484	0.103139	0.0717489	0.318386	0.506726	0.421525	54.2797	0.0333004	0.271667
1	1FOR1	1FOR1_VIA1	VIA	1	f	HET	0	0	0	60	0	0	10	30	35	35	6	9	7	12	10	11	75	1	1.5	12	13	1	1	0	0	40	30	57	0.619048	0.52	1931.77	0.620018	13.3225	52.2099	0.162162	0.0810811	0.216216	0.540541	0.378378	148.598	0.0257535	0.25087
1	1FOR1	1FOR1_VIA2	VIA	2	f	HET	0	0	0	60	0	0	10	30	35	35	12	6	9	12	10	11	107	2	2	12	53	4	5	0	0	170	130	90	0.455357	0.476636	5990.17	0.608322	14.7179	88.0908	0.191176	0.117647	0.352941	0.338235	0.544118	113.022	0.0308804	0.261429
1	1FOR1	1FOR1_CHE1	CHE	1	f	HET	0	0	2675.59	60	0	0	10	30	35	35	19	13	16	12	10	11	30	2	3	4	27	0	2	0	0	0	25	32	0.618182	0.566667	417.693	0.703595	7.59442	59.6705	0.285714	0.142857	0	0.571429	0.285714	15.4701	0.0368336	0.42
1	1FOR1	1FOR1_CHE2	CHE	2	f	HET	0	0	0	60	0	0	10	30	35	35	14	12	13	12	10	11	123	1	2	3.5	359	3	30	0	5	140	400	96	0.756757	0.569106	4900.4	0.729589	7.39125	64.4789	0.263158	0.0789474	0.342105	0.315789	0.605263	13.6501	0.0341253	0.4
1	1FOR1	1FOR1_VIC1	VIC	1	f	HET	0	0	2006.69	60	0	0	10	30	35	35	17	10	14	12	10	11	52	3	7	5.5	24	0	3	0	0	0	20	21	1.29167	0.596154	575.02	1.27172	7.98639	64.609	0.0561798	0.269663	0.561798	0.11236	0.617978	23.9592	0.0234894	0.255
1	1FOR1	1FOR1_VIC2	VIC	2	f	HET	0	0	0	60	0	0	10	30	35	35	18	11	15	12	10	11	100	2	5	6	38	0	3	0	0	0	25	22	1.95122	0.4	644.262	1.95292	5.15409	31.4274	0.097561	0.146341	0.536585	0.219512	0.634146	16.9543	0.028736	0.196667
1	1FOR2	1FOR2_ERE1	ERE	1	f	HET	0	10000	0	30	10	30	0	30	40	10	12	11	12	5	9	7	51	2	1	2	18	0	3	0	0	0	30	44	0.428571	0.411765	1282.92	0.68067	15.8385	27.8895	0.152174	0.0652174	0.0869565	0.695652	0.23913	71.2731	0.0391611	0.2275
1	1FOR2	1FOR2_ERE2	ERE	2	f	HET	0	0	0	30	10	30	0	30	40	10	14	14	14	5	9	7	115	5	1	1	45	1	4	0	0	60	95	110	1.26027	0.8	2765.12	0.660995	10.2412	13.1672	0.0285714	0.0333333	0.1	0.838095	0.128571	61.447	0.0326846	0.188
1	1FOR2	1FOR2_NOL1	NOL	1	f	HET	0	0	0	30	10	30	0	30	40	10	9	12	10	5	9	7	74	1	5	4	51	0	6	0	2	0	105	51	0.826446	0.675676	2578.06	0.897247	14.4025	58.5922	0.0454545	0.0454545	0.227273	0.681818	0.272727	50.5501	0.0330393	0.306
1	1FOR2	1FOR2_NOL2	NOL	2	f	HET	0	0	0	30	10	30	0	30	40	10	18	15	16	5	9	7	132	3	1	1.5	141	2	17	0	3	80	200	83	0.898734	0.537879	6906.33	1.40969	16.7629	23.5711	0.0443686	0.0546075	0.12628	0.774744	0.170648	48.981	0.02815	0.29
1	1FOR2	1FOR2_VIA1	VIA	1	f	HET	0	6000	0	30	10	30	0	30	40	10	9	12	10	5	9	7	69	1	5	10	8	0	4	0	0	0	55	30	0.486486	0.26087	595.768	0.554376	4.80458	20.5437	0.310345	0.0344828	0.517241	0.137931	0.827586	74.4711	0.0315555	0.262222
1	1FOR2	1FOR2_VIA2	VIA	2	f	HET	0	0	0	30	10	30	0	30	40	10	10	12	11	5	9	7	164	1	0.5	0.5	38	3	1	0	0	220	15	154	0.336	0.256098	2853.22	0.232619	7.15092	25.2497	0.20354	0.0442478	0.619469	0.132743	0.823009	75.0847	0.0319509	0.213636
1	1FOR2	1FOR2_CHE1	CHE	1	f	HET	0	2000	1337.79	30	10	30	0	30	40	10	13	15	14	5	9	7	35	1	1	4	18	0	2	0	0	0	25	20	0.619048	0.371429	281.183	0.812234	4.68639	51.1242	0.0909091	0.181818	0.181818	0.545455	0.272727	15.6213	0.0312426	0.25
1	1FOR2	1FOR2_CHE2	CHE	2	f	HET	0	0	0	30	10	30	0	30	40	10	5	7	6	5	9	7	109	1	3	1	90	1	14	0	8	40	140	73	1.17073	0.66055	906.776	0.305408	3.13763	17.7799	0.176471	0.0392157	0.392157	0.392157	0.568627	10.0753	0.0245739	0.205
1	1FOR2	1FOR2_VIC1	VIC	1	f	HET	0	0	0	30	10	30	0	30	40	10	14	14	14	5	9	7	55	5	7	7	26	1	0	0	0	10	0	11	2.05128	0.727273	556.07	1.8629	8.55492	79.4386	0.428571	0.285714	0	0.285714	0.428571	21.3873	0.0205647	0.13
1	1FOR2	1FOR2_VIC2	VIC	2	f	HET	0	0	0	30	10	30	0	30	40	10	2	4	3	5	9	7	106	1	1	3.5	78	1	7	1	2	40	130	92	1.07801	0.716981	2997.57	0.768284	10.8608	30.9028	0.185567	0.0515464	0.134021	0.628866	0.319588	38.4304	0.0243231	0.316
1	1FOR3	1FOR3_ERE1	ERE	1	f	HET	0	22000	0	15	0	15	0	60	45	15	16	14	15	16	13	14	48	3	4	1	9	1	0	0	0	10	0	30	0.197183	0.145833	607.588	0.614162	10.4757	45.0065	0	0.111111	0.148148	0.740741	0.148148	67.5098	0.0361015	0.23375
1	1FOR3	1FOR3_ERE2	ERE	2	f	HET	0	2000	0	15	0	15	0	60	45	15	7	7	7	16	13	14	159	1	1.5	3.5	67	0	6	0	0	0	100	90	0.869565	0.314465	4859.05	1.87217	18.7608	18.9068	0.143969	0.0544747	0.381323	0.420233	0.525292	72.5231	0.0514348	0.156667
1	1FOR3	1FOR3_NOL1	NOL	1	f	HET	0	0	0	15	0	15	0	60	45	15	4	3	3	16	13	14	72	1	1	1.5	21	0	6	0	8	0	65	3	0.753247	0.402778	850.308	0.730777	6.20662	3.52825	0.0373444	0.033195	0.116183	0.813278	0.153527	40.4908	0.0374915	0.135
1	1FOR3	1FOR3_NOL2	NOL	2	f	HET	0	2000	0	15	0	15	0	60	45	15	15	14	14	16	13	14	156	3	4.5	4.5	137	3	25	0	4	160	300	90	0.743961	0.49359	10134.3	1.20515	16.4517	30.8971	0.0426829	0.0365854	0.0884146	0.832317	0.131098	73.9727	0.0366202	1.01
1	1FOR3	1FOR3_VIA1	VIA	1	f	HET	0	8000	0	15	0	15	0	60	45	15	9	11	10	16	13	14	64	2	2	1.5	8	0	2	0	0	0	25	33	0.24	0.1875	1020.4	0.519949	11.4652	39.2462	0.115385	0.0769231	0.730769	0.0769231	0.846154	127.55	0.0316501	0.223889
1	1FOR3	1FOR3_VIA2	VIA	2	f	HET	0	0	0	15	0	15	0	60	45	15	6	11	9	16	13	14	142	1	10	2	21	2	1	0	1	90	20	82	0.93617	0.464789	2207.66	0.565828	8.76057	47.9927	0.108696	0.108696	0.543478	0.23913	0.652174	105.127	0.0314751	0.222667
1	1FOR3	1FOR3_CHE1	CHE	1	f	HET	0	0	1337.79	15	0	15	0	60	45	15	3	3	3	16	13	14	38	2	2.5	2.5	38	0	6	0	1	0	70	35	0.45977	0.526316	961.899	0.647562	8.90648	87.4454	0.181818	0.181818	0.181818	0.454545	0.363636	25.3131	0.0346755	0.365
1	1FOR3	1FOR3_VIC1	VIC	1	f	HET	0	8000	6688.96	15	0	15	0	60	45	15	9	11	10	16	13	14	49	4	2	3	14	0	1	0	0	0	5	52	0.242424	0.163265	423.509	0.49541	7.84275	31.371	0.296296	0.111111	0	0.592593	0.296296	30.2506	0.0296575	0.204
1	1FOR4	1FOR4_ERE1	ERE	1	f	HET	0	4000	0	10	0	40	10	40	40	10	18	18	18	12	13	13	67	1	1.5	1.5	17	0	2	0	0	0	50	62	0.807339	0.656716	1018.8	0.436943	8.70767	56.5998	0.166667	0.0555556	0.277778	0.5	0.444444	59.9292	0.0372231	0.268333
1	1FOR4	1FOR4_ERE2	ERE	2	f	HET	0	0	0	10	0	40	10	40	40	10	19	15	17	12	13	13	175	1	2	0.5	33	0	2	1	3	0	50	46	1.06977	0.262857	1725.12	1.18854	7.66722	14.376	0.0333333	0.0166667	0.266667	0.683333	0.3	52.2765	0.0322694	0.27
1	1FOR4	1FOR4_NOL1	NOL	1	f	HET	0	6000	0	10	0	40	10	40	40	10	17	14	15	12	13	13	52	1	3	1	21	0	5	0	1	0	45	28	0.619718	0.423077	1038.66	1.0499	10.7079	94.4239	0.0909091	0.0909091	0.181818	0.636364	0.272727	49.4601	0.0264493	0.267143
1	1FOR4	1FOR4_NOL2	NOL	2	f	HET	0	6000	0	10	0	40	10	40	40	10	20	22	21	12	13	13	154	1	0.5	0.5	73	1	11	0	4	40	200	70	1.24812	0.538961	2701.82	0.778292	6.8574	35.0885	0.116883	0.038961	0.285714	0.558442	0.402597	37.0112	0.0313654	0.295
1	1FOR4	1FOR4_VIA1	VIA	1	f	HET	0	14000	0	10	0	40	10	40	40	10	15	14	14	12	13	13	60	1	2	12	7	0	2	0	0	0	40	42	0.607595	0.4	479.083	0.391153	4.79083	71.5049	0.149254	0.104478	0.447761	0.298507	0.597015	68.4404	0.0296279	0.256667
1	1FOR4	1FOR4_VIA2	VIA	2	f	HET	0	0	0	10	0	40	10	40	40	10	13	15	14	12	13	13	128	1	1	1.5	32	3	3	0	0	130	55	70	0.647059	0.429688	3631.29	0.640255	11.6016	61.5472	0.237288	0.118644	0.389831	0.254237	0.627119	113.478	0.0265135	0.285333
1	1FOR4	1FOR4_CHE1	CHE	1	f	HET	0	2000	0	10	0	40	10	40	40	10	12	16	14	12	13	13	48	2	4	2.5	37	0	3	0	0	0	60	26	0.646154	0.4375	1376.75	1.66043	12.7477	38.7818	0.56338	0.126761	0.140845	0.169014	0.704225	37.2095	0.0320772	0.232
1	1FOR4	1FOR4_CHE2	CHE	2	f	HET	0	0	668.896	10	0	40	10	40	40	10	11	15	13	12	13	13	100	2	4	6	241	0	30	0	15	0	600	61	0.884354	0.65	5082.7	1.19853	7.261	108.143	0.404255	0.148936	0	0.446809	0.404255	21.09	0.0329532	0.64
1	1FOR4	1FOR4_VIC2	VIC	2	f	HET	0	20000	668.896	10	0	40	10	40	40	10	16	15	15	12	13	13	120	1	6.5	6.5	101	1	7	0	0	40	140	53	1.25581	0.675	2852.54	0.87346	9.50847	29.4077	0.0515464	0.0412371	0.113402	0.793814	0.164948	28.243	0.0261509	0.27
27	27FOR1	27FOR1_ERE1	ERE	1	f	HET	0	12000	0	15	0	15	30	30	50	0	11	12	11	20	16	18	56	2	4	1.5	21	1	1	0	1	40	30	53	0.642202	0.625	1542.79	0.661674	12.2444	44.0797	0.0857143	0.0571429	0.371429	0.485714	0.457143	73.4662	0.0386664	0.211111
27	27FOR1	27FOR1_ERE2	ERE	2	f	HET	0	0	0	15	0	15	30	30	50	0	6	9	8	20	16	18	167	11	6	8.5	84	5	2	0	1	290	60	67	1.2716	0.616766	9058.4	1.75878	17.5211	13.6012	0.151652	0.048048	0.18018	0.62012	0.331832	107.838	0.0365553	0.245833
27	27FOR1	27FOR1_NOL1	NOL	1	f	HET	0	0	0	15	0	15	30	30	50	0	4	6	5	20	16	18	54	5	9	8	27	0	4	0	0	0	60	34	0.813187	0.685185	949.775	0.584424	8.33136	2.8017	0.0176991	0.0471976	0.100295	0.834808	0.117994	35.1769	0.0404332	0.2175
27	27FOR1	27FOR1_NOL2	NOL	2	f	HET	0	0	0	15	0	15	30	30	50	0	16	16	16	20	16	18	137	3	6	7	88	2	9	0	0	90	180	56	0.77551	0.554745	5826.42	0.772822	14.3155	39.6355	0.0680272	0.0544218	0.136054	0.741497	0.204082	66.2093	0.034847	0.316667
27	27FOR1	27FOR1_VIA1	VIA	1	f	HET	0	0	0	15	0	15	30	30	50	0	10	7	8	20	16	18	42	2	8	2	9	0	2	0	0	0	10	29	0.636364	0.333333	219.918	0.578823	4.22919	30.5442	0.277778	0.0277778	0.416667	0.277778	0.694444	24.4353	0.0626547	0.13
27	27FOR1	27FOR1_VIA2	VIA	2	f	HET	0	0	0	15	0	15	30	30	50	0	26	24	25	20	16	18	182	4	2	4	112	4	24	5	1	480	240	194	0.158025	0.175824	11896.2	0.369564	13.1887	13.2919	0.283799	0.0480447	0.463687	0.204469	0.747486	106.216	0.0275172	0.296923
27	27FOR1	27FOR1_CHE1	CHE	1	f	HET	0	0	1337.79	15	0	15	30	30	50	0	17	18	18	20	16	18	54	2	4	6.5	129	0	16	0	0	0	260	38	0.433962	0.425926	2712.98	1.23034	8.64006	62.3673	0.137931	0.103448	0.275862	0.482759	0.413793	21.0308	0.0339207	0.31
27	27FOR1	27FOR1_VIC1	VIC	1	f	HET	0	0	0	15	0	15	30	30	50	0	20	13	17	20	16	18	42	2	2	5.5	11	1	0	0	0	10	0	18	0.977778	0.52381	419.398	1.05534	8.06535	20.1634	0.144231	0.0865385	0.384615	0.384615	0.528846	38.1271	0.0259368	0.21
27	27FOR2	27FOR2_ERE1	ERE	1	f	HET	0	8000	0	30	0	50	10	10	30	0	14	12	13	6	8	7	51	1	5.5	4	15	0	2	0	0	0	20	32	0.542857	0.372549	1016	1.05654	14.3098	145.142	0.142857	0.142857	0.428571	0.285714	0.571429	67.733	0.0380523	0.254286
27	27FOR2	27FOR2_ERE2	ERE	2	f	HET	0	8000	0	30	0	50	10	10	30	0	9	14	11	6	8	7	208	5	3	1.5	44	2	3	2	2	110	50	142	0.564972	0.240385	2282.33	0.371213	6.20199	11.7043	0.0512821	0.0461538	0.220513	0.682051	0.271795	51.8712	0.0343518	0.215714
27	27FOR2	27FOR2_NOL1	NOL	1	f	HET	0	0	0	30	0	50	10	10	30	0	16	15	16	6	8	7	80	2	3.5	3.5	39	0	5	0	0	0	80	53	0.888889	0.5	1718.3	1.08095	10.7394	63.6408	0.0740741	0.111111	0.222222	0.592593	0.296296	44.059	0.0321599	0.3425
27	27FOR2	27FOR2_NOL2	NOL	2	f	HET	0	0	0	30	0	50	10	10	30	0	17	17	17	6	8	7	170	1	5	2.5	134	3	12	1	1	180	220	84	0.751269	0.435294	6236.85	0.818886	10.9418	31.8207	0.102041	0.0408163	0.306122	0.55102	0.408163	46.5437	0.0327772	0.355
27	27FOR2	27FOR2_VIA1	VIA	1	f	HET	0	0	0	30	0	50	10	10	30	0	17	15	16	6	8	7	57	1	1	1	8	0	2	0	0	0	35	46	0.181818	0.140351	791.161	0.520583	8.59957	52.744	0.0666667	0.133333	0.266667	0.533333	0.333333	98.8951	0.0291726	0.242143
27	27FOR2	27FOR2_VIA2	VIA	2	f	HET	0	0	0	30	0	50	10	10	30	0	22	19	20	6	8	7	154	1	1	1	58	4	1	2	0	270	20	100	0.299652	0.279221	5006.26	0.309699	11.2754	35.2554	0.190141	0.0422535	0.323944	0.443662	0.514085	86.3149	0.034526	0.277778
27	27FOR2	27FOR2_CHE1	CHE	1	f	HET	0	0	0	30	0	50	10	10	30	0	17	11	14	6	8	7	46	2	1	1.5	74	0	15	0	3	0	150	41	0.493506	0.413043	1579.72	1.35765	8.0598	23.2312	0.235294	0.0294118	0.161765	0.573529	0.397059	21.3476	0.0388138	0.55
27	27FOR2	27FOR2_CHE2	CHE	2	f	HET	0	0	0	30	0	50	10	10	30	0	20	13	17	6	8	7	163	9	1.5	1.5	169	3	17	1	13	140	170	112	1.46919	0.95092	2395.94	0.274222	5.06542	15.1642	0.0949367	0.0949367	0.120253	0.689873	0.21519	14.1772	0.0373084	0.19
27	27FOR2	27FOR2_VIC1	VIC	1	f	HET	0	10000	7357.86	30	0	50	10	10	30	0	17	10	13	6	8	7	43	2	6.5	9.5	10	1	0	0	0	10	0	29	1.11111	0.465116	264.322	1.03925	4.9872	4.72003	0	0.0178571	0.0357143	0.946429	0.0357143	26.4322	0.0287306	0.23
27	27FOR2	27FOR2_VIC2	VIC	2	f	HET	0	4000	2675.59	30	0	50	10	10	30	0	19	15	17	6	8	7	196	3	4	1	112	3	12	0	5	211	280	142	1.10204	0.688776	3311.5	0.281114	4.82024	8.05718	0.0924574	0.0170316	0.274939	0.615572	0.367397	29.567	0.0360573	0.205
27	27FOR3	27FOR3_ERE1	ERE	1	f	HET	0	4000	0	40	0	40	20	0	30	0	9	9	9	18	14	16	63	2	2	2	26	0	3	0	0	0	40	44	1.37313	0.730159	1399.72	1.58885	13.5895	43.0684	0.123077	0.107692	0.461538	0.307692	0.584615	53.8355	0.0410958	0.187143
27	27FOR3	27FOR3_ERE2	ERE	2	f	HET	0	0	0	40	0	40	20	0	30	0	9	11	10	18	14	16	137	3	1	1	43	1	5	0	4	60	30	73	1.54286	0.591241	1948.43	0.900529	8.58341	5.86878	0.0210843	0.0120482	0.120482	0.846386	0.141566	45.3124	0.0371413	0.244
27	27FOR3	27FOR3_NOL1	NOL	1	f	HET	0	0	0	40	0	40	20	0	30	0	4	2	3	18	14	16	74	1	2.5	1.5	35	0	4	0	3	0	75	46	0.607143	0.459459	1295.79	0.526368	8.6966	19.3402	0.0746269	0.0149254	0.0597015	0.850746	0.134328	37.0226	0.0377782	0.49
27	27FOR3	27FOR3_NOL2	NOL	2	f	HET	0	0	0	40	0	40	20	0	30	0	8	16	12	18	14	16	145	4	6	5.5	200	4	20	0	0	210	330	76	1.20202	0.82069	11498.4	1.4945	16.7859	21.695	0.0358491	0.0339623	0.128302	0.801887	0.164151	57.4919	0.0310767	0.37
27	27FOR3	27FOR3_VIA1	VIA	1	f	HET	0	0	0	40	0	40	20	0	30	0	19	15	17	18	14	16	67	2	1	1	14	1	6	0	1	40	100	100	0.382609	0.328358	1230.07	0.473941	5.94236	35.1448	0.257143	0.0857143	0.514286	0.142857	0.771429	87.8621	0.0319498	0.25
27	27FOR3	27FOR3_VIA2	VIA	2	f	HET	0	0	0	40	0	40	20	0	30	0	8	7	7	18	14	16	160	2	4.5	20	94	7	4	0	0	410	100	100	0.451429	0.49375	10342.4	0.430205	15.4364	33.9095	0.170492	0.0754098	0.2	0.554098	0.370492	110.026	0.0287273	0.255333
27	27FOR3	27FOR3_CHE1	CHE	1	f	HET	0	0	0	40	0	40	20	0	30	0	10	8	9	18	14	16	42	1	1.5	2	25	0	3	0	0	0	45	38	1.32203	0.928571	164.025	0.240102	1.88534	46.8642	0.285714	0.142857	0.285714	0.285714	0.571429	6.56098	0.0410062	0.08
27	27FOR3	27FOR3_CHE2	CHE	2	f	HET	0	0	0	40	0	40	20	0	30	0	9	11	10	18	14	16	100	1	1.5	4	118	1	12	0	1	40	180	70	1.29545	0.57	2249.29	1.48003	7.02902	34.0801	0.0606061	0.030303	0.0757576	0.833333	0.136364	19.0618	0.0334417	0.57
27	27FOR3	27FOR3_VIC2	VIC	2	f	HET	0	0	2675.59	40	0	40	20	0	30	0	19	12	16	18	14	16	169	5	1.5	3.5	96	2	7	0	1	60	80	70	1.02439	0.621302	3662.33	0.444058	11.8522	13.0797	0.153571	0.0321429	0.196429	0.617857	0.35	38.1493	0.0244547	0.222857
27	27FOR4	27FOR4_CHE1	CHE	1	f	HET	0	0	0	70	0	20	0	10	50	0	20	13	16	6	6	6	52	2	1.5	2	98	0	22	0	0	0	250	46	0.586957	0.519231	1935.87	1.16544	6.41016	161.322	0.166667	0.25	0.416667	0.166667	0.583333	19.7538	0.0286287	0.345
27	27FOR4	27FOR4_CHE2	CHE	2	f	HET	0	0	0	70	0	20	0	10	50	0	9	8	8	6	6	6	135	5	2.5	4	307	3	23	0	0	170	300	98	1.0241	0.62963	12228.7	2.26128	20.2127	89.2604	0.109489	0.0875912	0.474453	0.328467	0.583942	39.8328	0.0334729	0.238
27	27FOR4	27FOR4_VIA1	VIA	1	f	HET	0	8000	10033.4	70	0	20	0	10	50	0	18	14	16	6	6	6	45	4	1.5	2.5	8	0	1	0	0	0	15	34	1.52381	0.711111	1060.39	3.06308	17.6732	54.3791	0.358974	0.025641	0.358974	0.25641	0.717949	132.549	0.0367172	0.212353
27	27FOR4	27FOR4_VIC2	VIC	2	f	HET	0	0	0	70	0	20	0	10	50	0	22	14	18	6	6	6	120	5	1.5	3	34	0	5	0	1	0	75	94	0.916667	0.458333	993.471	0.351547	5.09473	29.2197	0.0588235	0.0882353	0.352941	0.5	0.411765	29.2197	0.0289304	0.505
27	27FOR4	27FOR4_ERE1	ERE	1	f	HET	0	16000	0	70	0	20	0	10	50	0	4	7	5	6	6	6	33	1	1.5	3.5	16	0	3	0	0	0	35	40	0.375	0.545455	976.03	0.539648	14.3534	22.1825	0.0227273	0.0227273	0.545455	0.409091	0.568182	61.0019	0.0451866	0.192857
27	27FOR4	27FOR4_ERE2	ERE	2	f	HET	0	0	0	70	0	20	0	10	50	0	17	11	14	6	6	6	110	7	1	1	56	0	10	0	2	0	200	100	0.810127	0.581818	2291.35	0.4677	7.39144	5.74272	0.085213	0.0275689	0.132832	0.754386	0.218045	40.9169	0.0371972	0.275
27	27FOR4	27FOR4_NOL1	NOL	1	f	HET	0	10000	0	70	0	20	0	10	50	0	25	17	21	6	6	6	43	1	3	3.5	15	2	3	1	2	100	25	28	0.835821	0.651163	393.992	0.447228	2.34519	17.9905	0.0228311	0.0182648	0.136986	0.821918	0.159817	26.2662	0.0354948	0.37
27	27FOR4	27FOR4_NOL2	NOL	2	f	HET	0	0	0	70	0	20	0	10	50	0	9	8	8	6	6	6	160	1	5	3.5	131	2	11	1	4	100	150	70	1.04762	0.55	5764.08	1.04064	14.0587	27.981	0.131068	0.0436893	0.276699	0.548544	0.407767	44.0006	0.0463164	0.316667
27	27FOR4	27FOR4_VIC1	VIC	1	f	HET	0	2000	0	70	0	20	0	10	50	0	9	8	9	6	6	6	27	2	3	1.5	26	0	1	0	0	0	15	14	1	0.740741	433.783	1.38148	10.3282	86.7567	0.2	0.4	0.2	0.2	0.4	16.684	0.0333679	0.1
27	27FOR4	27FOR4_VIA2	VIA	2	f	HET	0	0	0	70	0	20	0	10	50	0	19	17	18	6	6	6	138	3	2	10	25	1	8	0	1	50	125	100	0.839161	0.434783	2788.7	0.694896	8.90958	41.6224	0.402985	0.0597015	0.223881	0.313433	0.626866	111.548	0.0319621	0.232667
81	81FOR1	81FOR1_ERE1	ERE	1	f	HOM	0	10000	0	90	0	0	0	10	10	40	17	13	15	20	15	18	55	2	0.5	0.5	47	0	4	2	0	0	60	30	1.20548	0.8	2011.92	1.92378	17.4949	76.4988	0.26616	0.125475	0.114068	0.494297	0.380228	42.8068	0.0299348	0.286
81	81FOR1	81FOR1_NOL1	NOL	1	f	HOM	0	0	0	90	0	0	0	10	10	40	6	8	7	20	15	18	53	2	6	4.5	17	0	3	0	1	0	35	39	1.01695	0.566038	794.528	1.16304	9.02873	4.43871	0.0111732	0.0167598	0.0335196	0.938547	0.0446927	46.737	0.031158	0.3
81	81FOR1	81FOR1_NOL2	NOL	2	f	HOM	0	0	0	90	0	0	0	10	10	40	12	12	12	20	15	18	120	6	3	5	91	1	9	0	0	40	75	70	1.2	0.75	6510.65	1.47446	27.7049	12.3308	0.0890152	0.0738636	0.265152	0.57197	0.354167	71.5456	0.0308386	0.331429
81	81FOR1	81FOR1_VIA1	VIA	1	f	HOM	0	6000	0	90	0	0	0	10	10	40	11	6	9	20	15	18	34	1	2.5	1	6	0	3	0	0	0	60	24	0.925373	0.911765	392.289	0.445294	4.17328	35.6626	0.454545	0.0909091	0	0.454545	0.454545	65.3814	0.032367	0.224444
81	81FOR1	81FOR1_VIA2	VIA	2	f	HOM	0	0	0	90	0	0	0	10	10	40	19	17	18	20	15	18	135	3	9.5	2	40	4	12	0	0	260	60	92	0.813725	0.614815	2848.38	0.348761	6.26017	27.1274	0	0.0761905	0.52381	0.4	0.52381	71.2094	0.0284838	0.227273
81	81FOR1	81FOR1_CHE1	CHE	1	f	HOM	0	0	0	90	0	0	0	10	10	40	13	12	12	20	15	18	22	1	5	3	22	0	4	0	1	0	40	19	0.653061	0.727273	668.801	1.41937	10.7871	148.622	0.222222	0.222222	0.111111	0.444444	0.333333	30.4001	0.0320001	0.2375
81	81FOR2	81FOR2_ERE1	ERE	1	f	HOM	0	0	0	90	0	0	0	10	10	30	11	16	13	17	14	15	60	2	1	2.5	36	0	4	0	1	0	60	70	0.900901	0.833333	1595.17	0.659706	13.2931	23.4583	0.161765	0.0735294	0.0588235	0.705882	0.220588	44.3102	0.030143	0.245
81	81FOR2	81FOR2_ERE2	ERE	2	f	HOM	0	0	0	90	0	0	0	10	10	30	17	13	15	17	14	15	129	5	5	2	81	3	1	1	3	140	10	78	0.869048	0.565891	6496	1.17278	23.2832	16.6992	0.118252	0.0616967	0.228792	0.59126	0.347044	80.1976	0.032079	0.208333
81	81FOR2	81FOR2_NOL1	NOL	1	f	HOM	0	2000	0	90	0	0	0	10	10	30	15	13	14	17	14	15	47	2	4	2.5	42	0	7	0	1	0	90	47	1	0.787234	1949.31	1.81387	14.2285	92.8241	0.047619	0.0952381	0.047619	0.809524	0.0952381	46.4121	0.051569	0.45
81	81FOR2	81FOR2_NOL2	NOL	2	f	HOM	0	0	0	90	0	0	0	10	10	30	18	12	15	17	14	15	100	3	3	2.5	109	0	10	1	2	0	205	56	0.34188	0.2	2968.15	1.10485	9.73166	8.67882	0.0175439	0.0146199	0.157895	0.809942	0.175439	27.2308	0.0312997	0.435
81	81FOR2	81FOR2_VIA2	VIA	2	f	HOM	0	0	0	90	0	0	0	10	10	30	23	22	23	17	14	15	190	1	10	10	158	10	1	0	0	700	10	110	0.410127	0.426316	12330.4	0.402692	13.7004	26.5169	0.421505	0.0494624	0.227957	0.301075	0.649462	78.0404	0.027479	0.315556
81	81FOR2	81FOR2_CHE2	CHE	2	f	HOM	0	0	0	90	0	0	0	10	10	30	11	11	11	17	14	15	100	1	3	1	384	5	27	0	0	220	270	62	0.872727	0.72	5515.8	1.03236	9.34881	104.072	0.264151	0.188679	0.169811	0.377358	0.433962	14.3641	0.0299251	0.48
81	81FOR2	81FOR2_VIC1	VIC	1	f	HOM	0	0	0	90	0	0	0	10	10	30	20	15	18	17	14	15	54	5	4	2.5	21	1	0	0	0	10	0	19	2.6	0.722222	574.526	3.2528	8.97697	57.4526	0.4	0.1	0	0.5	0.4	27.3584	0.0329619	0.166
81	81FOR3	81FOR3_ERE1	ERE	1	f	HOM	0	0	0	60	0	30	0	10	30	20	2	7	4	6	7	6	35	2	2	5	9	1	0	0	1	10	0	34	0.105263	0.0857143	387.722	0.60808	8.61604	14.631	0.0377358	0.0188679	0.301887	0.641509	0.339623	43.0802	0.0250466	0.245714
81	81FOR3	81FOR3_NOL1	NOL	1	f	HOM	0	0	0	60	0	30	0	10	30	20	6	6	6	6	7	6	78	1	1	1	137	2	18	0	1	90	200	45	1.08333	0.833333	3785.93	1.33968	10.2879	94.6484	0.175	0.1	0.15	0.575	0.325	27.6346	0.0268297	0.343333
81	81FOR3	81FOR3_VIA1	VIA	1	f	HOM	0	10000	0	60	0	30	0	10	30	20	6	9	7	6	7	6	58	1	4	3	16	0	6	0	1	0	80	35	1	0.827586	1630.72	0.901626	11.8168	37.0617	0.0909091	0.0909091	0.340909	0.477273	0.431818	101.92	0.0283899	0.239333
81	81FOR3	81FOR3_CHE1	CHE	1	f	HOM	0	4000	0	60	0	30	0	10	30	20	3	9	6	6	7	6	36	2	3	6	31	0	5	0	1	0	70	23	0.892308	0.805556	349.774	0.421843	3.29976	49.9677	0.428571	0.142857	0	0.428571	0.428571	11.283	0.0537287	0.21
81	81FOR3	81FOR3_VIC1	VIC	1	f	HOM	0	4000	0	60	0	30	0	10	30	20	6	6	6	6	7	6	56	3	8.5	5.5	16	1	0	0	0	10	0	27	1.63158	0.553571	618.661	2.18311	9.37365	24.453	0.158103	0.0909091	0.27668	0.474308	0.434783	38.6663	0.0240163	0.23
81	81FOR4	81FOR4_ERE1	ERE	1	f	HOM	0	0	0	70	0	20	0	10	10	5	8	8	8	15	11	13	51	1	1.5	10	12	2	2	0	0	0	20	32	0.382353	0.254902	687.63	0.757753	9.68494	11.3658	0.00826446	0.0330579	0.0165289	0.942149	0.0247934	57.3025	0.0298451	0.24
81	81FOR4	81FOR4_NOL1	NOL	1	f	HOM	0	4000	0	70	0	20	0	10	10	5	4	9	7	15	11	13	65	1	25	2	35	1	8	0	0	40	120	50	0.617886	0.584615	991.666	0.333999	4.4074	34.1954	0.0689655	0.0689655	0.172414	0.689655	0.241379	28.3333	0.0333333	0.2125
81	81FOR4	81FOR4_CHE1	CHE	1	f	HOM	0	2000	0	70	0	20	0	10	10	5	14	13	14	15	11	13	45	2	2.5	3	53	0	8	0	0	0	65	28	0.793103	0.511111	475.067	0.719596	4.31879	63.3422	0.266667	0.2	0.266667	0.266667	0.533333	8.96352	0.0309087	0.29
81	81FOR4	81FOR4_VIC1	VIC	1	f	HOM	0	0	1337.79	70	0	20	0	10	10	5	5	8	6	15	11	13	61	4	5.5	3.5	33	0	4	0	0	0	30	28	0.527778	0.311475	651.794	0.640672	7.16257	36.2108	0.166667	0.166667	0.5	0.166667	0.666667	19.7513	0.0237968	0.2075
89	89FOR1	89FOR1_ERE1	ERE	1	f	HOM	0	2000	0	30	0	30	0	40	30	20	13	10	12	5	6	6	56	1	2	1	36	0	4	0	0	0	75	37	0.795699	0.660714	5634.22	3.31939	43.0093	388.567	0.275862	0.172414	0.137931	0.413793	0.413793	156.506	0.0802596	0.216667
89	89FOR1	89FOR1_ERE2	ERE	2	f	HOM	0	0	0	30	0	30	0	40	30	20	9	13	11	5	6	6	133	2	1	1	63	2	3	0	6	80	50	112	0.465909	0.308271	2539.07	0.417676	9.65424	15.6732	0.123457	0.0740741	0.401235	0.401235	0.524691	40.3026	0.0350458	0.127778
89	89FOR1	89FOR1_NOL1	NOL	1	f	HOM	0	2000	0	30	0	30	0	40	30	20	10	10	10	5	6	6	63	1	1	1	51	0	7	0	2	0	110	44	1.11688	0.68254	1276.27	1.09686	7.3773	19.9418	0.046875	0.046875	0.078125	0.828125	0.125	25.0249	0.0301505	0.415
89	89FOR1	89FOR1_NOL2	NOL	2	f	HOM	0	4000	0	30	0	30	0	40	30	20	18	16	17	5	6	6	118	1	8	10	84	1	7	0	1	40	130	61	1.31544	0.830508	2909.43	0.667768	10.1022	35.9189	0.0493827	0.0740741	0.135802	0.740741	0.185185	34.6361	0.0306514	0.226
89	89FOR1	89FOR1_VIA1	VIA	1	f	HOM	0	8000	0	30	0	30	0	40	30	20	9	10	10	5	6	6	65	1	12	10	19	1	2	0	1	60	40	73	0.373134	0.384615	1930.85	0.547936	11.7021	58.5107	0.30303	0.151515	0.30303	0.242424	0.606061	101.624	0.0313654	0.231429
89	89FOR1	89FOR1_VIA2	VIA	2	f	HOM	0	0	0	30	0	30	0	40	30	20	16	13	14	5	6	6	127	3	10	18	19	2	0	0	0	80	0	53	0.453125	0.228346	2543.3	0.790983	12.2865	9.14854	0.230216	0.0719424	0.345324	0.352518	0.57554	133.858	0.0520847	0.214167
89	89FOR1	89FOR1_CHE1	CHE	1	f	HOM	0	2000	4682.27	30	0	30	0	40	30	20	13	12	13	5	6	6	58	2	3.5	3.5	44	0	6	0	0	0	75	27	0.8	0.551724	844.338	0.672244	6.34841	51.172	0.121212	0.151515	0.30303	0.424242	0.424242	19.1895	0.0399781	0.24
89	89FOR1	89FOR1_CHE2	CHE	2	f	HOM	0	0	0	30	0	30	0	40	30	20	9	10	10	5	6	6	164	1	1	2.5	362	5	40	1	15	240	500	86	1.39773	0.75	7140.69	1.17464	7.89899	31.596	0.393805	0.0575221	0.278761	0.269912	0.672566	19.7257	0.0281795	0.7
89	89FOR1	89FOR1_VIC1	VIC	1	f	HOM	0	0	3344.48	30	0	30	0	40	30	20	6	8	7	5	6	6	57	2	2.5	5	18	0	1	0	0	0	5	23	0.736842	0.245614	210.477	0.742723	3.39478	17.5397	0.0416667	0.0416667	0.333333	0.583333	0.375	11.6931	0.0285199	0.205
89	89FOR1	89FOR1_VIC2	VIC	2	f	HOM	0	0	0	30	0	30	0	40	30	20	8	8	8	5	6	6	176	4	1	1.5	165	4	11	1	6	180	190	165	0.927374	0.471591	4379.75	0.69652	8.02152	13.5177	0.0617284	0.0432099	0.271605	0.623457	0.333333	26.5439	0.0282382	0.188
89	89FOR2	89FOR2_ERE1	ERE	1	f	HOM	0	0	0	50	25	0	0	25	25	0	11	8	9	15	13	14	43	1	1	1	8	0	1	0	0	0	5	27	0.512397	0.72093	417.596	0.145337	8.69992	119.313	0.0714286	0.0714286	0.571429	0.285714	0.642857	52.1995	0.0395451	0.264
89	89FOR2	89FOR2_ERE2	ERE	2	f	HOM	0	0	0	50	25	0	0	25	25	0	7	9	8	15	13	14	110	2	2.5	2	72	3	4	0	0	130	30	76	0.589744	0.418182	6322.91	1.32391	23.4182	72.6772	0.0804598	0.0804598	0.206897	0.632184	0.287356	87.8182	0.0318182	0.23
89	89FOR2	89FOR2_NOL1	NOL	1	f	HOM	0	8000	0	50	25	0	0	25	25	0	16	13	14	15	13	14	46	2	5	5	10	1	0	0	0	10	0	12	1.55102	0.826087	536.998	1.13965	9.58925	10.132	0.0943396	0.0566038	0.0566038	0.792453	0.150943	53.6998	0.0492659	0.2725
89	89FOR2	89FOR2_VIA1	VIA	1	f	HOM	0	0	0	50	25	0	0	25	25	0	10	12	11	15	13	14	74	2	10	14	32	2	0	0	0	170	0	132	0.225108	0.351351	2734.11	0.261085	11.2054	42.7205	0.3125	0.140625	0.28125	0.265625	0.59375	85.4409	0.0302982	0.313333
89	89FOR2	89FOR2_VIA2	VIA	2	f	HOM	0	0	0	50	25	0	0	25	25	0	15	13	14	15	13	14	176	5	0.5	0.5	48	4	3	0	0	270	95	97	1.13615	0.6875	4591.45	0.51568	8.48696	13.665	0.28869	0.0803571	0.363095	0.267857	0.651786	95.6551	0.0313623	0.254167
89	89FOR2	89FOR2_CHE1	CHE	1	f	HOM	0	2000	3344.48	50	25	0	0	25	25	0	8	8	8	15	13	14	36	2	4.5	2	31	0	5	0	0	0	75	23	0.571429	0.611111	743.558	0.639034	6.69872	82.6176	0.333333	0.111111	0.111111	0.444444	0.444444	23.9858	0.0393209	0.305
89	89FOR2	89FOR2_VIC1	VIC	1	f	HOM	0	8000	1337.79	50	25	0	0	25	25	0	12	11	12	15	13	14	76	2	2.5	3.5	21	0	1	0	0	0	20	53	1.14667	0.565789	745.01	0.674885	7.76052	49.6673	0.0666667	0.133333	0.333333	0.466667	0.4	35.4767	0.0303219	0.234
89	89FOR2	89FOR2_VIC2	VIC	2	f	HOM	0	0	0	50	25	0	0	25	25	0	15	17	16	15	13	14	128	1	2	0.5	107	4	6	0	1	180	120	74	0.552941	0.367188	4158.12	0.733145	9.71524	112.382	0.243243	0.162162	0.216216	0.378378	0.459459	38.861	0.0239883	0.231429
89	89FOR3	89FOR3_ERE1	ERE	1	f	HOM	0	2000	0	25	25	0	25	25	10	15	19	17	18	10	10	10	58	1	2	2.5	18	0	1	0	1	0	5	40	0.290909	0.137931	720.83	1.21422	11.4417	118.169	0.163934	0.180328	0.491803	0.163934	0.655738	40.0461	0.0308047	0.26
89	89FOR3	89FOR3_ERE2	ERE	2	f	HOM	0	0	0	25	25	0	25	25	10	15	9	10	10	10	10	10	118	1	3.5	1	30	1	3	0	1	40	15	69	1.21951	0.635593	1367.97	0.460741	7.90734	25.8107	0.113208	0.0188679	0.320755	0.54717	0.433962	45.599	0.0361897	0.252
89	89FOR3	89FOR3_NOL1	NOL	1	f	HOM	0	0	0	25	25	0	25	25	10	15	10	9	9	10	10	10	65	1	2.5	1.5	54	0	6	0	1	0	105	28	0.53913	0.476923	1533.64	0.590905	9.02141	52.8841	0.137931	0.103448	0.172414	0.586207	0.310345	28.4007	0.0281195	0.505
89	89FOR3	89FOR3_NOL2	NOL	2	f	HOM	0	0	0	25	25	0	25	25	10	15	10	10	10	10	10	10	110	4	5	5.5	85	1	7	0	0	60	140	57	0.627219	0.481818	3420.81	0.610304	11.0349	32.8924	0.0865385	0.0865385	0.221154	0.605769	0.307692	40.2448	0.0256337	0.314
89	89FOR3	89FOR3_VIA1	VIA	1	f	HOM	0	4000	0	25	25	0	25	25	10	15	18	19	18	10	10	10	73	1	1	1	12	2	0	0	0	90	0	46	1.25714	0.90411	1246.45	0.576084	7.64692	53.7262	0.517241	0.0948276	0.0431034	0.344828	0.560345	103.871	0.0264302	0.262
89	89FOR3	89FOR3_VIA2	VIA	2	f	HOM	0	0	0	25	25	0	25	25	10	15	13	15	14	10	10	10	140	1	7.5	7	165	10	7	0	1	740	140	183	0.367713	0.585714	18052.3	0.462437	17.6983	56.9473	0.435331	0.0694006	0.160883	0.334385	0.596215	109.408	0.028344	0.275714
89	89FOR3	89FOR3_CHE1	CHE	1	f	HOM	0	2000	668.896	25	25	0	25	25	10	15	10	14	12	10	10	10	54	2	1.5	1	82	0	13	0	2	0	200	50	0.604651	0.481481	1509.09	1.0397	5.94129	68.5949	0.181818	0.136364	0.318182	0.363636	0.5	18.4035	0.0334609	0.55
89	89FOR3	89FOR3_CHE2	CHE	2	f	HOM	0	12000	0	25	25	0	25	25	10	15	7	9	8	10	10	10	154	3	2.5	3	334	6	25	1	0	380	350	78	0.732394	0.506494	6284.02	0.705779	7.10862	37.6289	0.329341	0.0718563	0.323353	0.275449	0.652695	18.8144	0.0313574	0.6
89	89FOR3	89FOR3_VIC1	VIC	1	f	HOM	0	28000	7357.86	25	25	0	25	25	10	15	14	12	13	10	10	10	54	3	5.5	3	15	0	1	0	0	0	15	35	0.774194	0.444444	636.338	0.843519	9.2223	37.4317	0.470588	0.117647	0.235294	0.176471	0.705882	42.4226	0.0230557	0.23
89	89FOR3	89FOR3_VIC2	VIC	2	f	HOM	0	0	2675.59	25	25	0	25	25	10	15	15	12	13	10	10	10	141	4	7	2	58	0	7	0	3	0	170	98	0.893939	0.41844	2202.49	0.644106	7.08197	6.42126	0.139942	0.0408163	0.285714	0.533528	0.425656	37.974	0.0231549	0.205
89	89FOR4	89FOR4_ERE1	ERE	1	f	HOM	0	6000	0	10	0	60	0	30	10	10	20	12	16	3	9	6	58	1	1	3	31	0	2	0	0	0	50	54	0.790698	0.87931	1705.3	0.522168	15.7898	47.0426	0.110345	0.0275862	0.00689655	0.855172	0.117241	55.0095	0.0345972	0.19875
89	89FOR4	89FOR4_ERE2	ERE	2	f	HOM	0	0	0	10	0	60	0	30	10	10	12	12	12	3	9	6	130	6	1	1	27	0	3	1	2	0	70	93	0.745098	0.292308	1260.03	0.61712	6.30013	10.6782	0.0423729	0.0508475	0.398305	0.508475	0.440678	46.6677	0.0301082	0.31
89	89FOR4	89FOR4_NOL1	NOL	1	f	HOM	0	0	0	10	0	60	0	30	10	10	8	13	11	3	9	6	66	1	5.5	4.5	42	0	5	0	0	0	75	35	1.02273	0.681818	1434.04	0.943599	10.1705	34.9767	0.0243902	0.0487805	0.121951	0.804878	0.146341	34.1439	0.0291828	0.39
89	89FOR4	89FOR4_NOL2	NOL	2	f	HOM	0	0	0	10	0	60	0	30	10	10	14	10	12	3	9	6	160	2	3	2	263	2	25	0	10	100	320	140	0.92823	0.60625	8813.3	1.0281	15.1953	39.3451	0.125	0.09375	0.397321	0.383929	0.522321	33.5106	0.0288885	0.232
89	89FOR4	89FOR4_VIA1	VIA	1	f	HOM	0	4000	0	10	0	60	0	30	10	10	14	9	11	3	9	6	66	3	10	3.5	12	0	3	0	0	0	50	33	0.488889	0.333333	1389.72	0.874244	11.9803	37.56	0.675676	0.108108	0.162162	0.0540541	0.837838	115.81	0.0321694	0.276923
89	89FOR4	89FOR4_VIA2	VIA	2	f	HOM	0	0	0	10	0	60	0	30	10	10	6	10	8	3	9	6	142	1	1	1.5	56	6	3	0	0	300	70	86	0.22695	0.225352	4504.91	0.288654	8.79865	29.0639	0.206452	0.135484	0.341935	0.316129	0.548387	80.4448	0.0177191	0.349231
89	89FOR4	89FOR4_CHE1	CHE	1	f	HOM	0	0	0	10	0	60	0	30	10	10	7	10	9	3	9	6	73	5	3	4	45	0	5	0	0	0	80	55	0.704225	0.342466	562.051	0.568132	3.67354	31.5759	0.224719	0.157303	0.393258	0.224719	0.617978	12.49	0.0328685	0.38
89	89FOR4	89FOR4_CHE2	CHE	2	f	HOM	0	0	0	10	0	60	0	30	10	10	12	13	12	3	9	6	95	1	3.5	3	86	1	11	0	0	40	110	90	0.9375	0.473684	2001.73	1.10676	8.17034	100.087	0.3	0.1	0.35	0.25	0.65	23.276	0.0302285	0.256667
89	89FOR4	89FOR4_VIC1	VIC	1	f	HOM	0	0	0	10	0	60	0	30	10	10	16	10	13	3	9	6	56	2	3	6	36	0	4	0	0	0	35	22	1.12727	0.553571	1043.55	1.75784	11.4676	90.7438	0.26087	0.217391	0.26087	0.26087	0.521739	28.9876	0.0214723	0.27
89	89FOR4	89FOR4_VIC2	VIC	2	f	HOM	0	0	0	10	0	60	0	30	10	10	5	11	8	3	9	6	133	1	8	7	126	3	3	0	0	130	60	94	0.874251	0.548872	7570.65	1.38322	23.4386	142.843	0.207547	0.150943	0.339623	0.301887	0.54717	60.0846	0.022933	0.218333
